# Supplementary material for: Crystal structure of (+)-methyl (E)-3-[(2S,4S,5R)-2-amino-5-hy­droxy­meth­yl-2-tri­chloro­methyl-1,3-dioxolan-4-yl]-2-methyl­prop-2-enoate
Source: Acta Crystallogr E Crystallogr Commun. 2016 Feb 17;72(Pt 3):343–6. doi: 10.1107/S2056989016002474 (PMC4778842; doi:10.1107/S2056989016002474)
Supplement: Supplementary file 1 [file e-72-00343-sup1.cif]

##############################################################################
#                                                                            #
# This CIF contains the data in a paper accepted for publication in          #
# Acta Crystallographica Section E. It conforms to the requirements of       #
# Notes for Authors for Acta Crystallographica Section E, and has been       #
# peer reviewed under the auspices of the IUCr Commission on Journals.       #
#                                                                            #
# Full details of the Crystallographic Information File format               #
# are given in the paper "The Crystallographic Information File (CIF):       #
# a New Standard Archive File for Crystallography" by S. R. Hall, F. H.      #
# Allen and I. D. Brown [Acta Cryst. (1991), A47, 655-685].                  #
#                                                                            #
# The current version of the core CIF dictionary is obtainable from          #
# ftp://ftp.iucr.org/pub/cif_core.dic.                                       #
#                                                                            #
# Software is freely available for graphical display of the structure(s)     #
# in this CIF. For information consult the CIF software page                 #
# http://www.iucr.org/resources/cif/software.                                #
#                                                                            #
# This file may be used for bona fide research purposes within the           #
# scientific community so long as proper attribution is given to the journal # 
# article from which it was obtained.                                        #
#                                                                            #
##############################################################################
data_global
_audit_creation_method     'APEX2 v2014.5-0'
_journal_data_validation_number     ?
_journal_date_recd_electronic     2016-01-22
_journal_date_accepted     2016-02-10
_journal_name_full     'Acta Crystallographica, Section E'
_journal_year     2016
_journal_volume     72
_journal_issue      3
_journal_page_first     343
_journal_page_last     346
_journal_paper_category     GO
_journal_paper_doi     10.1107/S2056989016002474
_journal_coeditor_code     IS5442
_publ_contact_author_name     'Oishi, Takeshi'
_publ_contact_author_address
;
School of Medicine,
Keio University,
Hiyoshi 4-1-1, Kohoku-ku,
Yokohama 223-8521,
Japan
;
_publ_contact_author_email     oec@keio.jp
_publ_contact_author_fax     '(81) 45 566 1311'
_publ_contact_author_phone     '(81) 45 566 1311'
_publ_section_title
;\
Crystal structure of (+)-methyl
(<i>E</i>)-3-[(2<i>S</i>,4<i>S</i>,5<i>R</i>)-2-amino-5-(hydroxymethyl)-2-\
trichloromethyl-1,3-dioxolan-4-yl]-2-methylprop-2-enoate
;
loop_
    _publ_author_name
    _publ_author_address
    'Oishi, Takeshi'
;
School of Medicine,
Keio University,
Hiyoshi 4-1-1, Kohoku-ku, Yokohama 223-8521,
Japan
;
    'Yasushima, Daichi'
;
Department of Applied Chemistry, Faculty of Science and Technology,
Keio University,
Hiyoshi 3-14-1, Kohoku-ku, Yokohama 223-8522,
Japan
;
    'Yuasa, Kihiro'
;
Department of Applied Chemistry, Faculty of Science and Technology,
Keio University,
Hiyoshi 3-14-1, Kohoku-ku, Yokohama 223-8522,
Japan
;
    'Sato, Takaaki'
;
Department of Applied Chemistry, Faculty of Science and Technology,
Keio University,
Hiyoshi 3-14-1, Kohoku-ku, Yokohama 223-8522,
Japan
;
    'Chida, Noritaka'
;
Department of Applied Chemistry, Faculty of Science and Technology,
Keio University,
Hiyoshi 3-14-1, Kohoku-ku, Yokohama 223-8522,
Japan
;
_publ_section_synopsis
;
In the title compound, intramolecular hydrogen bonding between the hydroxy and
amino groups forms an <i>S</i>(7) graph-set motif. In the crystal, an
intermolecular O---H...O hydrogen bond connects molecules into a dimer. The
dimers are further linked into a sheet structure.
;
data_I
_database_code_depnum_ccdc_archive     'CCDC 1452471'
_chemical_name_systematic
;\
(+)-Methyl
(<i>E</i>)-3-[(2<i>S</i>,4<i>S</i>,5<i>R</i>)-2-amino-5-(hydroxymethyl)-2-\
trichloromethyl-1,3-dioxolan-4-yl]-2-methylprop-2-enoate
;
_chemical_name_common     ?
_chemical_formula_moiety     'C10 H14 Cl3 N O5'
_chemical_formula_sum     'C10 H14 Cl3 N O5'
_chemical_formula_iupac     'C10 H14 Cl3 N O5'
_chemical_formula_weight     334.57
_chemical_melting_point_gt     366
_chemical_melting_point_lt     365
_space_group_crystal_system     monoclinic
_space_group_name_H-M_alt     'I 1 2 1'
_space_group_name_Hall     'I 2y'
loop_
    _space_group_symop_operation_xyz
    'x, y, z'
    '-x, y, -z'
    'x+1/2, y+1/2, z+1/2'
    '-x+1/2, y+1/2, -z+1/2'
_cell_length_a     14.8821(9)
_cell_length_b     5.5847(3)
_cell_length_c     17.2971(14)
_cell_angle_alpha     90
_cell_angle_beta     105.847(2)
_cell_angle_gamma     90
_cell_volume     1382.96(16)
_cell_formula_units_Z     4
_cell_measurement_reflns_used     6489
_cell_measurement_theta_min     2.45
_cell_measurement_theta_max     24.93
_cell_measurement_temperature     90
_exptl_crystal_description     prism
_exptl_crystal_colour     colourless
_exptl_crystal_size_max     0.26
_exptl_crystal_size_mid     0.22
_exptl_crystal_size_min     0.16
_exptl_crystal_density_diffrn     1.607
_exptl_crystal_density_meas     ?
_exptl_crystal_density_method     'not measured'
_exptl_crystal_F_000     688
_exptl_absorpt_coefficient_mu     0.677
_exptl_absorpt_correction_type     multi-scan
_exptl_absorpt_process_details
;
(<i>SADABS</i>; Bruker, 2014)
;
_exptl_absorpt_correction_T_min     0.84
_exptl_absorpt_correction_T_max     0.90
_exptl_special_details
;
M.p. 365--366 K (not corrected);
[<i>\a</i>]^20^~D~ + 33.8 (<i>c</i> 0.32, CHCl~3~);
IR (KBr): 3450, 3393, 3371, 3295, 3020, 2947, 2921, 2873, 1715, 1656,
          1613, 1579, 1438, 1376, 1336, 1313, 1251, 1220, 1121, 1098,
          1080, 1037, 1003, 977, 933, 909, 826, 803, 740, 585 cm^-1^;
^1^H NMR (500 MHz, CDCl~3~): <i>\d</i> (p.p.m.)
7.12 (dq, <i>J</i> = 7.5, 1.4 Hz, 1H; H13),
5.49 (t, <i>J</i> = 7.5 Hz, 1H; H8),
4.74 (dt, <i>J</i> = 7.5, 2.3 Hz, 1H; H9),
4.63 (bs, 1H; H12),
3.90 (dd, <i>J</i> = 12.9, 2.3 Hz, 1H; H11A),
3.77 (s, 3H; H19A--F),
3.57 (bd, <i>J</i> = 12.9 Hz, 1H; H11B),
3.06 (bs, 2H; H6),
1.90 (d, <i>J</i> = 1.4 Hz, 3H; H15A--F);
^13^C NMR (125 MHz, CDCl~3~): <i>\d</i> (p.p.m.)
167.6 (C), 135.6 (CH), 131.7 (C), 115.3 (C), 103.8 (C),
83.6 (CH), 79.8 (CH), 62.1 (CH~2~), 52.4 (CH~3~), 13.5 (CH~3~);
;
_diffrn_ambient_temperature     90
_diffrn_radiation_type     MoK\a
_diffrn_radiation_wavelength     0.71073
_diffrn_radiation_monochromator     'multilayered confocal mirror'
_diffrn_measurement_device_type     'Bruker D8 Venture'
_diffrn_measurement_method     '\f and \w scans'
_diffrn_detector_area_resol_mean     10.4167
_diffrn_reflns_number     11488
_diffrn_reflns_av_R_equivalents     0.0299
_diffrn_reflns_av_sigmaI/netI     ?
_diffrn_reflns_theta_min     2.45
_diffrn_reflns_theta_max     25.01
_diffrn_reflns_theta_full     25.01
_diffrn_measured_fraction_theta_max     0.993
_diffrn_measured_fraction_theta_full     0.993
_diffrn_reflns_limit_h_min     -17
_diffrn_reflns_limit_h_max     17
_diffrn_reflns_limit_k_min     -6
_diffrn_reflns_limit_k_max     6
_diffrn_reflns_limit_l_min     -20
_diffrn_reflns_limit_l_max     20
_diffrn_standards_number     0
_diffrn_standards_interval_count     ?
_diffrn_standards_decay_%     ?
_refine_special_details
;
  Refinement of <i>F</i>^2^ against ALL reflections.
  The weighted <i>R</i>-factor <i>wR</i> and  goodness of fit <i>S</i> are
based on <i>F</i>^2^, conventional <i>R</i>-factors <i>R</i> are based on
<i>F</i>, with <i>F</i> set to zero for negative <i>F</i>^2^.
  The threshold expression of <i>F</i>^2^ > 2<i>\s</i>(<i>F</i>^2^) is used
only for calculating <i>R</i>-factors(gt) <i>etc.</i> and is not relevant
to the choice of reflections for refinement.
  <i>R</i>-factors based on <i>F</i>^2^ are statistically about twice as
large as those based on <i>F</i>, and <i>R</i>-factors based on ALL data
will be even larger.
  Problematic three reflections (1 --5 10, --13 0 15 and --12 0 16) with
|<i>I</i>~obs~--<i>I</i>~calc~|/<i>\s</i>W(<i>I</i>) greater than 10
have been omitted in the final refinement.
;
_reflns_number_total     2420
_reflns_number_gt     2272
_reflns_threshold_expression     'I > 2\s(I)'
_refine_ls_structure_factor_coef     Fsqd
_refine_ls_matrix_type     full
_refine_ls_R_factor_all     0.0269
_refine_ls_R_factor_gt     0.0233
_refine_ls_wR_factor_gt     0.0502
_refine_ls_wR_factor_ref     0.0521
_refine_ls_goodness_of_fit_ref     1.029
_refine_ls_restrained_S_all     1.056
_refine_ls_number_reflns     2420
_refine_ls_number_parameters     207
_refine_ls_number_restraints     36
_refine_ls_number_constraints     ?
_refine_ls_hydrogen_treatment     mixed
_refine_ls_weighting_scheme     calc
_refine_ls_weighting_details
              'w=1/[\s^2^(Fo^2^)+(0.0137P)^2^+1.9510P] where P=(Fo^2^+2Fc^2^)/3'
_atom_sites_solution_hydrogens     mixed
_atom_sites_solution_primary     direct
_atom_sites_solution_secondary     difmap
_refine_ls_shift/su_max     0.001
_refine_ls_shift/su_mean     0.000
_refine_diff_density_max     0.287
_refine_diff_density_min     -0.211
_refine_ls_extinction_method     none
_refine_ls_extinction_coef     ?
_refine_ls_abs_structure_details
;
Flack <i>x</i> determined using 959 quotients
[(<i>I</i>^+^)--(<i>I</i>^--^)]/[(<i>I</i>^+^)+(<i>I</i>^--^)]
(Parsons <i>et al.</i>, 2013)
;
_refine_ls_abs_structure_Flack     -0.02(2)
loop_
    _atom_type_symbol
    _atom_type_description
    _atom_type_scat_dispersion_real
    _atom_type_scat_dispersion_imag
    _atom_type_scat_source
    C C 0.0033 0.0016 'International Tables Vol C Tables 4.2.6.8 and 6.1.1.4'
    H H 0.0000 0.0000 'International Tables Vol C Tables 4.2.6.8 and 6.1.1.4'
    N N 0.0061 0.0033 'International Tables Vol C Tables 4.2.6.8 and 6.1.1.4'
    O O 0.0106 0.0060 'International Tables Vol C Tables 4.2.6.8 and 6.1.1.4'
    Cl Cl 0.1484 0.1585 'International Tables Vol C Tables 4.2.6.8 and 6.1.1.4'
_computing_data_collection
;
<i>APEX2</i> (Bruker, 2014)
;
_computing_cell_refinement
;
<i>SAINT</i> (Bruker, 2014)
;
_computing_data_reduction
;
<i>SAINT</i> (Bruker, 2014)
;
_computing_structure_solution
;
<i>SHELXS2013</i> (Sheldrick, 2008)
;
_computing_structure_refinement
;
<i>SHELXL2014</i> (Sheldrick, 2015)
;
_computing_molecular_graphics
;
<i>Mercury</i> (Macrae <i>et al.</i>, 2006)
;
_computing_publication_material
;
<i>publCIF</i> (Westrip, 2010) and <i>PLATON</i> (Spek, 2009)
;
loop_
    _atom_site_type_symbol
    _atom_site_label
    _atom_site_fract_x
    _atom_site_fract_y
    _atom_site_fract_z
    _atom_site_U_iso_or_equiv
    _atom_site_adp_type
    _atom_site_calc_flag
    _atom_site_occupancy
    _atom_site_disorder_assembly
    _atom_site_disorder_group
    Cl Cl1 0.49607(5) 0.41064(14) 0.10141(4) 0.02169(18) Uani d 1.0 . .
    Cl Cl2 0.69020(5) 0.44496(13) 0.18886(5) 0.02292(19) Uani d 1.0 . .
    Cl Cl3 0.57725(5) 0.87077(13) 0.15202(5) 0.0279(2) Uani d 1.0 . .
    C C4 0.5774(2) 0.5655(5) 0.17849(19) 0.0165(7) Uani d 1.0 . .
    C C5 0.5517(2) 0.5446(6) 0.25983(19) 0.0192(7) Uani d 1.0 . .
    N N6 0.4607(2) 0.6381(8) 0.25371(19) 0.0432(10) Uani d 1.0 . .
    H H6A 0.453(6) 0.657(12) 0.301(2) 0.052 Uiso d 0.5 . .
    H H6B 0.453(4) 0.781(5) 0.236(3) 0.052 Uiso d 0.75 . .
    H H6C 0.433(2) 0.523(6) 0.230(3) 0.052 Uiso d 0.75 . .
    O O7 0.61956(15) 0.6675(4) 0.31855(13) 0.0202(5) Uani d 1.0 . .
    C C8 0.6707(2) 0.5008(6) 0.37781(19) 0.0190(7) Uani d 1.0 . .
    H H8 0.7322 0.4656 0.3673 0.023 Uiso calc 1.0 . .
    C C9 0.6103(2) 0.2743(6) 0.36247(19) 0.0206(7) Uani d 1.0 . .
    H H9 0.6519 0.1318 0.3659 0.025 Uiso calc 1.0 . .
    O O10 0.55577(18) 0.3032(4) 0.28050(13) 0.0267(6) Uani d 1.0 . .
    C C11 0.5478(2) 0.2341(6) 0.4164(2) 0.0227(7) Uani d 1.0 . .
    H H11A 0.5078 0.0928 0.3971 0.027 Uiso calc 1.0 . .
    H H11B 0.5867 0.1992 0.4715 0.027 Uiso calc 1.0 . .
    O O12 0.49006(15) 0.4361(5) 0.41859(12) 0.0263(5) Uani d 1.0 . .
    H H12A 0.496(4) 0.488(9) 0.4653(18) 0.039 Uiso d 0.5 . .
    H H12B 0.465(5) 0.491(14) 0.374(2) 0.039 Uiso d 0.5 . .
    C C13 0.6872(2) 0.6143(6) 0.45876(19) 0.0230(7) Uani d 1.0 . .
    H H13 0.647 0.7423 0.4636 0.028 Uiso calc 1.0 . .
    C C14 0.7528(2) 0.5524(7) 0.5242(2) 0.0294(9) Uani d 1.0 . .
    C C15A 0.818(3) 0.343(6) 0.5238(16) 0.044(3) Uani d 0.482(5) A 1
    H H15A 0.8202 0.311 0.4686 0.066 Uiso calc 0.482(5) A 1
    H H15B 0.7958 0.2007 0.5458 0.066 Uiso calc 0.482(5) A 1
    H H15C 0.8813 0.3833 0.5568 0.066 Uiso calc 0.482(5) A 1
    C C16A 0.767(4) 0.651(8) 0.6034(12) 0.033(4) Uani d 0.482(5) A 1
    O O17A 0.8138(4) 0.5539(12) 0.6617(3) 0.0250(10) Uani d 0.482(5) A 1
    O O18A 0.7178(8) 0.851(4) 0.5940(10) 0.028(2) Uani d 0.482(5) A 1
    C C19A 0.7246(9) 0.960(3) 0.6710(10) 0.032(2) Uani d 0.482(5) A 1
    H H19A 0.6983 0.8512 0.7037 0.047 Uiso calc 0.482(5) A 1
    H H19B 0.6899 1.1108 0.6631 0.047 Uiso calc 0.482(5) A 1
    H H19C 0.7904 0.9908 0.6985 0.047 Uiso calc 0.482(5) A 1
    C C15B 0.825(2) 0.365(6) 0.5320(16) 0.044(3) Uani d 0.518(5) A 2
    H H15D 0.8045 0.2507 0.4876 0.066 Uiso calc 0.518(5) A 2
    H H15E 0.8331 0.2813 0.5832 0.066 Uiso calc 0.518(5) A 2
    H H15F 0.8837 0.439 0.5302 0.066 Uiso calc 0.518(5) A 2
    C C16B 0.757(3) 0.706(7) 0.5989(12) 0.033(4) Uani d 0.518(5) A 2
    O O17B 0.8182(4) 0.6902(11) 0.6645(3) 0.0250(10) Uani d 0.518(5) A 2
    O O18B 0.6889(7) 0.875(3) 0.5956(10) 0.028(2) Uani d 0.518(5) A 2
    C C19B 0.6959(9) 1.028(2) 0.6652(9) 0.032(2) Uani d 0.518(5) A 2
    H H19D 0.6942 0.9286 0.7115 0.047 Uiso calc 0.518(5) A 2
    H H19E 0.6433 1.1402 0.6535 0.047 Uiso calc 0.518(5) A 2
    H H19F 0.7547 1.1171 0.6773 0.047 Uiso calc 0.518(5) A 2
loop_
    _atom_site_aniso_label
    _atom_site_aniso_U_11
    _atom_site_aniso_U_22
    _atom_site_aniso_U_33
    _atom_site_aniso_U_12
    _atom_site_aniso_U_13
    _atom_site_aniso_U_23
    Cl1 0.0302(4) 0.0189(4) 0.0146(3) -0.0018(4) 0.0037(3) -0.0028(3)
    Cl2 0.0207(4) 0.0251(5) 0.0273(4) 0.0083(3) 0.0141(3) 0.0056(4)
    Cl3 0.0237(4) 0.0137(4) 0.0420(5) 0.0004(3) 0.0018(4) 0.0047(4)
    C4 0.0155(16) 0.0148(16) 0.0214(16) 0.0008(12) 0.0086(13) -0.0014(13)
    C5 0.0131(17) 0.0287(18) 0.0165(17) -0.0020(13) 0.0051(13) -0.0073(14)
    N6 0.0131(15) 0.089(3) 0.0263(18) 0.0115(18) 0.0024(13) -0.0247(19)
    O7 0.0208(12) 0.0169(12) 0.0172(11) 0.0036(9) -0.0047(9) -0.0012(9)
    C8 0.0137(15) 0.0210(18) 0.0223(17) 0.0045(13) 0.0048(13) 0.0037(13)
    C9 0.0240(18) 0.0197(17) 0.0206(16) 0.0036(14) 0.0104(14) 0.0002(14)
    O10 0.0369(15) 0.0285(14) 0.0170(12) -0.0178(11) 0.0112(11) -0.0035(10)
    C11 0.0295(19) 0.0227(19) 0.0208(17) -0.0012(15) 0.0150(15) -0.0007(14)
    O12 0.0254(12) 0.0362(15) 0.0209(11) 0.0051(12) 0.0123(10) -0.0023(12)
    C13 0.0171(16) 0.0258(19) 0.0244(18) -0.0025(14) 0.0027(14) 0.0030(15)
    C14 0.0161(18) 0.042(2) 0.0273(19) -0.0112(15) 0.0012(15) 0.0131(17)
    C15A 0.021(4) 0.066(5) 0.039(4) 0.007(4) 0.000(4) 0.030(4)
    C16A 0.014(8) 0.065(16) 0.018(3) -0.015(6) 0.000(2) 0.014(5)
    O17A 0.0230(16) 0.033(3) 0.0179(15) -0.003(3) 0.0029(13) 0.002(3)
    O18A 0.022(6) 0.039(4) 0.0231(14) -0.011(5) 0.006(4) -0.0089(19)
    C19A 0.031(7) 0.034(7) 0.031(3) -0.005(4) 0.012(5) -0.017(4)
    C15B 0.021(4) 0.066(5) 0.039(4) 0.007(4) 0.000(4) 0.030(4)
    C16B 0.014(8) 0.065(16) 0.018(3) -0.015(6) 0.000(2) 0.014(5)
    O17B 0.0230(16) 0.033(3) 0.0179(15) -0.003(3) 0.0029(13) 0.002(3)
    O18B 0.022(6) 0.039(4) 0.0231(14) -0.011(5) 0.006(4) -0.0089(19)
    C19B 0.031(7) 0.034(7) 0.031(3) -0.005(4) 0.012(5) -0.017(4)
_geom_special_details
;
All esds (except the esd in the dihedral angle between two l.s. planes)
are estimated using the full covariance matrix.  The cell esds are taken
into account individually in the estimation of esds in distances, angles
and torsion angles; correlations between esds in cell parameters are only
used when they are defined by crystal symmetry.  An approximate (isotropic)
treatment of cell esds is used for estimating esds involving l.s. planes.
;
loop_
    _geom_bond_atom_site_label_1
    _geom_bond_atom_site_label_2
    _geom_bond_site_symmetry_2
    _geom_bond_distance
    _geom_bond_publ_flag
    Cl1 C4 . 1.763(3) ?
    Cl2 C4 . 1.772(3) ?
    Cl3 C4 . 1.765(3) ?
    C4 C5 . 1.560(4) ?
    C5 O10 . 1.392(4) ?
    C5 O7 . 1.401(4) ?
    C5 N6 . 1.428(5) ?
    N6 H6A . 0.87(3) ?
    N6 H6B . 0.85(2) ?
    N6 H6C . 0.81(2) ?
    O7 C8 . 1.439(4) ?
    C8 C13 . 1.495(4) ?
    C8 C9 . 1.532(4) ?
    C8 H8 . 1.0 ?
    C9 O10 . 1.437(4) ?
    C9 C11 . 1.502(5) ?
    C9 H9 . 1.0 ?
    C11 O12 . 1.425(4) ?
    C11 H11A . 0.99 ?
    C11 H11B . 0.99 ?
    O12 H12A . 0.84(3) ?
    O12 H12B . 0.82(3) ?
    C13 C14 . 1.323(5) ?
    C13 H13 . 0.95 ?
    C14 C16A . 1.439(17) ?
    C14 C15B . 1.475(17) ?
    C14 C15A . 1.524(18) ?
    C14 C16B . 1.538(16) ?
    C15A H15A . 0.98 ?
    C15A H15B . 0.98 ?
    C15A H15C . 0.98 ?
    C16A O17A . 1.19(2) ?
    C16A O18A . 1.318(19) ?
    O18A C19A . 1.442(17) ?
    C19A H19A . 0.98 ?
    C19A H19B . 0.98 ?
    C19A H19C . 0.98 ?
    C15B H15D . 0.98 ?
    C15B H15E . 0.98 ?
    C15B H15F . 0.98 ?
    C16B O17B . 1.252(19) ?
    C16B O18B . 1.370(18) ?
    O18B C19B . 1.455(16) ?
    C19B H19D . 0.98 ?
    C19B H19E . 0.98 ?
    C19B H19F . 0.98 ?
loop_
    _geom_angle_atom_site_label_1
    _geom_angle_atom_site_label_2
    _geom_angle_atom_site_label_3
    _geom_angle_site_symmetry_1
    _geom_angle_site_symmetry_3
    _geom_angle
    _geom_angle_publ_flag
    C5 C4 Cl1 . . 111.0(2) ?
    C5 C4 Cl3 . . 108.9(2) ?
    Cl1 C4 Cl3 . . 109.02(17) ?
    C5 C4 Cl2 . . 109.8(2) ?
    Cl1 C4 Cl2 . . 109.01(16) ?
    Cl3 C4 Cl2 . . 109.09(16) ?
    O10 C5 O7 . . 108.4(3) ?
    O10 C5 N6 . . 110.3(3) ?
    O7 C5 N6 . . 110.8(3) ?
    O10 C5 C4 . . 107.5(3) ?
    O7 C5 C4 . . 108.2(3) ?
    N6 C5 C4 . . 111.5(3) ?
    C5 N6 H6A . . 110.(5) ?
    C5 N6 H6B . . 113.(4) ?
    H6A N6 H6B . . 101.(5) ?
    C5 N6 H6C . . 95.(2) ?
    H6A N6 H6C . . 113.(5) ?
    H6B N6 H6C . . 124.(5) ?
    C5 O7 C8 . . 109.6(2) ?
    O7 C8 C13 . . 108.2(2) ?
    O7 C8 C9 . . 103.9(2) ?
    C13 C8 C9 . . 116.8(3) ?
    O7 C8 H8 . . 109.2 ?
    C13 C8 H8 . . 109.2 ?
    C9 C8 H8 . . 109.2 ?
    O10 C9 C11 . . 110.5(3) ?
    O10 C9 C8 . . 103.0(2) ?
    C11 C9 C8 . . 116.7(3) ?
    O10 C9 H9 . . 108.8 ?
    C11 C9 H9 . . 108.8 ?
    C8 C9 H9 . . 108.8 ?
    C5 O10 C9 . . 109.6(2) ?
    O12 C11 C9 . . 112.2(3) ?
    O12 C11 H11A . . 109.2 ?
    C9 C11 H11A . . 109.2 ?
    O12 C11 H11B . . 109.2 ?
    C9 C11 H11B . . 109.2 ?
    H11A C11 H11B . . 107.9 ?
    C11 O12 H12A . . 113.(2) ?
    C11 O12 H12B . . 113.(6) ?
    H12A O12 H12B . . 133.(6) ?
    C14 C13 C8 . . 125.8(3) ?
    C14 C13 H13 . . 117.1 ?
    C8 C13 H13 . . 117.1 ?
    C13 C14 C16A . . 126.6(9) ?
    C13 C14 C15B . . 127.6(11) ?
    C13 C14 C15A . . 121.4(11) ?
    C16A C14 C15A . . 111.8(12) ?
    C13 C14 C16B . . 115.0(7) ?
    C15B C14 C16B . . 117.3(13) ?
    C14 C15A H15A . . 109.5 ?
    C14 C15A H15B . . 109.5 ?
    H15A C15A H15B . . 109.5 ?
    C14 C15A H15C . . 109.5 ?
    H15A C15A H15C . . 109.5 ?
    H15B C15A H15C . . 109.5 ?
    O17A C16A O18A . . 132.0(16) ?
    O17A C16A C14 . . 122.1(15) ?
    O18A C16A C14 . . 106.0(14) ?
    C16A O18A C19A . . 110.2(15) ?
    O18A C19A H19A . . 109.5 ?
    O18A C19A H19B . . 109.5 ?
    H19A C19A H19B . . 109.5 ?
    O18A C19A H19C . . 109.5 ?
    H19A C19A H19C . . 109.5 ?
    H19B C19A H19C . . 109.5 ?
    C14 C15B H15D . . 109.5 ?
    C14 C15B H15E . . 109.5 ?
    H15D C15B H15E . . 109.5 ?
    C14 C15B H15F . . 109.5 ?
    H15D C15B H15F . . 109.5 ?
    H15E C15B H15F . . 109.5 ?
    O17B C16B O18B . . 115.7(13) ?
    O17B C16B C14 . . 124.9(15) ?
    O18B C16B C14 . . 119.4(15) ?
    C16B O18B C19B . . 119.0(13) ?
    O18B C19B H19D . . 109.5 ?
    O18B C19B H19E . . 109.5 ?
    H19D C19B H19E . . 109.5 ?
    O18B C19B H19F . . 109.5 ?
    H19D C19B H19F . . 109.5 ?
    H19E C19B H19F . . 109.5 ?
loop_
    _geom_torsion_atom_site_label_1
    _geom_torsion_atom_site_label_2
    _geom_torsion_atom_site_label_3
    _geom_torsion_atom_site_label_4
    _geom_torsion_site_symmetry_1
    _geom_torsion_site_symmetry_2
    _geom_torsion_site_symmetry_3
    _geom_torsion_site_symmetry_4
    _geom_torsion
    _geom_torsion_publ_flag
    Cl1 C4 C5 O10 . . . . 62.2(3) ?
    Cl3 C4 C5 O10 . . . . -177.8(2) ?
    Cl2 C4 C5 O10 . . . . -58.5(3) ?
    Cl1 C4 C5 O7 . . . . 179.0(2) ?
    Cl3 C4 C5 O7 . . . . -61.0(3) ?
    Cl2 C4 C5 O7 . . . . 58.4(3) ?
    Cl1 C4 C5 N6 . . . . -58.9(4) ?
    Cl3 C4 C5 N6 . . . . 61.2(3) ?
    Cl2 C4 C5 N6 . . . . -179.5(3) ?
    O10 C5 O7 C8 . . . . 1.5(4) ?
    N6 C5 O7 C8 . . . . 122.7(3) ?
    C4 C5 O7 C8 . . . . -114.7(3) ?
    C5 O7 C8 C13 . . . . -139.8(3) ?
    C5 O7 C8 C9 . . . . -15.0(3) ?
    O7 C8 C9 O10 . . . . 22.3(3) ?
    C13 C8 C9 O10 . . . . 141.3(3) ?
    O7 C8 C9 C11 . . . . -98.9(3) ?
    C13 C8 C9 C11 . . . . 20.1(4) ?
    O7 C5 O10 C9 . . . . 14.0(4) ?
    N6 C5 O10 C9 . . . . -107.5(3) ?
    C4 C5 O10 C9 . . . . 130.7(2) ?
    C11 C9 O10 C5 . . . . 102.8(3) ?
    C8 C9 O10 C5 . . . . -22.5(3) ?
    O10 C9 C11 O12 . . . . -64.2(3) ?
    C8 C9 C11 O12 . . . . 52.9(4) ?
    O7 C8 C13 C14 . . . . -158.9(3) ?
    C9 C8 C13 C14 . . . . 84.4(4) ?
    C8 C13 C14 C16A . . . . -177.(4) ?
    C8 C13 C14 C15B . . . . 2.(2) ?
    C8 C13 C14 C15A . . . . -2.(2) ?
    C8 C13 C14 C16B . . . . 178.(3) ?
    C13 C14 C16A O17A . . . . 164.(4) ?
    C15A C14 C16A O17A . . . . -11.(7) ?
    C13 C14 C16A O18A . . . . -15.(6) ?
    C15A C14 C16A O18A . . . . 170.(4) ?
    O17A C16A O18A C19A . . . . -1.(8) ?
    C14 C16A O18A C19A . . . . 178.(3) ?
    C13 C14 C16B O17B . . . . -174.(4) ?
    C15B C14 C16B O17B . . . . 3.(7) ?
    C13 C14 C16B O18B . . . . 6.(6) ?
    C15B C14 C16B O18B . . . . -177.(4) ?
    O17B C16B O18B C19B . . . . 3.(6) ?
    C14 C16B O18B C19B . . . . -177.(3) ?
loop_
    _geom_hbond_atom_site_label_D
    _geom_hbond_atom_site_label_H
    _geom_hbond_atom_site_label_A
    _geom_hbond_site_symmetry_A
    _geom_hbond_distance_DH
    _geom_hbond_distance_HA
    _geom_hbond_distance_DA
    _geom_hbond_angle_DHA
    _geom_hbond_publ_flag
    O12 H12B N6 . 0.82(3) 2.22(4) 2.986(4) 155(7) y
    N6 H6A O12 . 0.87(3) 2.31(5) 2.986(4) 135(6) y
    O12 H12A O12 2_656 0.84(3) 1.98(4) 2.750(4) 151(5) y
    N6 H6C O17B 3_444 0.81(2) 2.57(2) 3.369(7) 169(3) y
    C19A H19C N6 3 0.98 2.59 3.555(15) 167 y
    N6 H6B O17A 3_454 0.85(2) 2.61(5) 3.286(7) 137(5) y
    C19B H19E O12 2_666 0.98 2.62 3.573(11) 164 y
_shelx_res_checksum     27704
_iucr_refine_instructions_details
;
mo_151112Oishi_ysd1_2_2_0ma.res created by SHELXL-2014/7
TITL mo_151112Oishi_ysd1_2_2_0ma in I2
CELL 0.71073  14.8821   5.5847  17.2971  90.000 105.847  90.000
ZERR    4.00   0.0009   0.0003   0.0014   0.000   0.002   0.000
LATT -2
SYMM -X, Y, -Z
SFAC C  H  N  O  Cl
UNIT 40  56  4  20  12
L.S. 4
SHEL 20 0.84
ACTA 50
BOND $H
FMAP 2
PLAN 5
OMIT   1  -5  10
OMIT -12   0  16
OMIT -13   0  15
HTAB O12 N6
HTAB N6 O12
HTAB N6 CL1
HTAB N6 CL3
EQIV $1 -x+1, y, -z+1
HTAB O12 O12_$1
EQIV $2 x-1/2, y-1/2, z-1/2
HTAB N6 O17B_$2
EQIV $3 x+1/2, y+1/2, z+1/2
HTAB C19A N6_$3
EQIV $4 x-1/2, y+1/2, z-1/2
HTAB N6 O17A_$4
EQIV $5 -x+1, y+1, -z+1
HTAB C19B O12_$5
DFIX 0.84 O12 H12A  O12 H12B
DFIX 0.86 N6 H6A  N6 H6B  N6 H6C
DANG 1.40 H6A H6B  H6B H6C  H6C H6A
DFIX 1.52 C14 C15A  C14 C15B
DFIX 1.50 C14 C16A  C14 C16B
DFIX 1.21 C16A O17A  C16B O17B
DFIX 1.37 C16A O18A  C16B O18B
DFIX 1.43 O18A C19A  O18B C19B
DANG 2.22 C16A C19A  C16B C19B
dang 2.24 O17A O18A  O17B O18B
dang 2.49 C14 O18A  C14 O18B
dang 2.35 C14 O17A  C14 O17B
dang 2.41 C13 C16A  C13 C16B
dang 2.41 C15A C16A  C15B C16B
dang 2.48 C13 C15A  C13 C15B
EADP C19A C19B
EADP O18A O18B
EADP O17A O17B
EADP C16A C16B
EADP C15A C15B
SIZE 0.26 0.22 0.16
MPLA 4 O10 C5 O7 C8 C9
MPLA 5 C8 C13 C14 C15A C16A O17A O18A C19A
MPLA 5 C8 C13 C14 C15B C16B O17B O18B C19B
CONF
BUMP 0.02
TEMP -183
WGHT    0.013700    1.951000
FVAR       0.16717   0.48207
MOLE 1
CL1   5    0.496068    0.410643    0.101413    11.00000    0.03017    0.01889 =
         0.01458   -0.00283    0.00367   -0.00181
CL2   5    0.690205    0.444957    0.188865    11.00000    0.02075    0.02508 =
         0.02735    0.00556    0.01406    0.00834
CL3   5    0.577249    0.870768    0.152017    11.00000    0.02365    0.01370 =
         0.04199    0.00470    0.00177    0.00040
C4    1    0.577361    0.565536    0.178488    11.00000    0.01548    0.01478 =
         0.02143   -0.00142    0.00865    0.00076
C5    1    0.551692    0.544621    0.259828    11.00000    0.01313    0.02873 =
         0.01650   -0.00726    0.00513   -0.00201
N6    3    0.460697    0.638137    0.253713    11.00000    0.01310    0.08854 =
         0.02632   -0.02471    0.00238    0.01146
H6A   2    0.452595    0.656846    0.301071    10.50000   -1.20000
H6B   2    0.453425    0.780686    0.235906    10.75000   -1.20000
H6C   2    0.432596    0.523096    0.229825    10.75000   -1.20000
O7    4    0.619562    0.667511    0.318546    11.00000    0.02080    0.01685 =
         0.01722   -0.00118   -0.00468    0.00359
C8    1    0.670673    0.500766    0.377806    11.00000    0.01367    0.02099 =
         0.02231    0.00367    0.00485    0.00448
AFIX  13
H8    2    0.732164    0.465643    0.367284    11.00000   -1.20000
AFIX   0
C9    1    0.610273    0.274280    0.362470    11.00000    0.02405    0.01974 =
         0.02058    0.00017    0.01043    0.00360
AFIX  13
H9    2    0.651888    0.131801    0.365936    11.00000   -1.20000
AFIX   0
O10   4    0.555774    0.303229    0.280498    11.00000    0.03690    0.02845 =
         0.01701   -0.00349    0.01122   -0.01784
C11   1    0.547789    0.234090    0.416358    11.00000    0.02949    0.02272 =
         0.02084   -0.00072    0.01501   -0.00121
AFIX  23
H11A  2    0.507756    0.092792    0.397120    11.00000   -1.20000
H11B  2    0.586702    0.199223    0.471455    11.00000   -1.20000
AFIX   0
O12   4    0.490056    0.436082    0.418591    11.00000    0.02544    0.03619 =
         0.02088   -0.00231    0.01232    0.00510
H12A  2    0.496343    0.488225    0.465304    10.50000   -1.50000
H12B  2    0.464918    0.490700    0.373953    10.50000   -1.50000
C13   1    0.687166    0.614336    0.458757    11.00000    0.01711    0.02577 =
         0.02442    0.00302    0.00266   -0.00254
AFIX  43
H13   2    0.646997    0.742274    0.463631    11.00000   -1.20000
AFIX   0
C14   1    0.752755    0.552412    0.524199    11.00000    0.01610    0.04192 =
         0.02731    0.01308    0.00117   -0.01120
PART 1
C15A  1    0.818384    0.343164    0.523839    21.00000    0.02140    0.06570 =
         0.03923    0.03034    0.00000    0.00749
AFIX 137
H15A  2    0.820234    0.310961    0.468600    21.00000   -1.50000
H15B  2    0.795843    0.200667    0.545841    21.00000   -1.50000
H15C  2    0.881276    0.383318    0.556844    21.00000   -1.50000
AFIX   0
C16A  1    0.766798    0.651110    0.603435    21.00000    0.01351    0.06480 =
         0.01832    0.01393    0.00048   -0.01521
O17A  4    0.813841    0.553852    0.661687    21.00000    0.02298    0.03251 =
         0.01787    0.00167    0.00289   -0.00310
O18A  4    0.717772    0.850821    0.594013    21.00000    0.02170    0.03903 =
         0.02310   -0.00886    0.00644   -0.01078
C19A  1    0.724646    0.959637    0.670997    21.00000    0.03121    0.03426 =
         0.03135   -0.01691    0.01181   -0.00482
AFIX 137
H19A  2    0.698289    0.851234    0.703652    21.00000   -1.50000
H19B  2    0.689912    1.110846    0.663134    21.00000   -1.50000
H19C  2    0.790408    0.990798    0.698535    21.00000   -1.50000
PART 2
AFIX   0
C15B  1    0.824550    0.365149    0.531963   -21.00000    0.02140    0.06570 =
         0.03923    0.03034    0.00000    0.00749
AFIX 137
H15D  2    0.804531    0.250703    0.487635   -21.00000   -1.50000
H15E  2    0.833142    0.281335    0.583247   -21.00000   -1.50000
H15F  2    0.883685    0.438973    0.530165   -21.00000   -1.50000
AFIX   0
C16B  1    0.756602    0.705916    0.598877   -21.00000    0.01351    0.06480 =
         0.01832    0.01393    0.00048   -0.01521
O17B  4    0.818217    0.690203    0.664454   -21.00000    0.02298    0.03251 =
         0.01787    0.00167    0.00289   -0.00310
O18B  4    0.688922    0.874975    0.595607   -21.00000    0.02170    0.03903 =
         0.02310   -0.00886    0.00644   -0.01078
C19B  1    0.695857    1.027668    0.665162   -21.00000    0.03121    0.03426 =
         0.03135   -0.01691    0.01181   -0.00482
AFIX 137
H19D  2    0.694172    0.928555    0.711500   -21.00000   -1.50000
H19E  2    0.643344    1.140214    0.653514   -21.00000   -1.50000
H19F  2    0.754725    1.117069    0.677315   -21.00000   -1.50000
PART
AFIX   0
HKLF 4
REM  mo_151112Oishi_ysd1_2_2_0ma in I2
REM R1 =  0.0233 for    2272 Fo > 4sig(Fo)  and  0.0269 for all    2420 data
REM    207 parameters refined using     36 restraints
END
WGHT      0.0312      0.7078
REM Highest difference peak  0.287,  deepest hole -0.211,  1-sigma level  0.047
Q1    1   0.5824  0.7055  0.1661  11.00000  0.05    0.29
Q2    1   0.5227  0.5283  0.1385  11.00000  0.05    0.26
Q3    1   0.6616  0.3358  0.1453  11.00000  0.05    0.24
Q4    1   0.6165  0.9209  0.2184  11.00000  0.05    0.24
Q5    1   0.5600  0.5522  0.2160  11.00000  0.05    0.22
;
