# Supplementary material for: Crystal structure of (+)-methyl (E)-3-[(2S,4S,5R)-2-amino-5-hy­droxy­meth­yl-2-tri­chloro­methyl-1,3-dioxolan-4-yl]-2-methyl­prop-2-enoate
Source: Acta Crystallogr E Crystallogr Commun. 2016 Feb 17;72(Pt 3):343–6. doi: 10.1107/S2056989016002474 (PMC4778842; doi:10.1107/S2056989016002474)
Supplement: Supplementary file 2 [file e-72-00343-Isup2.hkl]

#
# h,k,l, Fc-squared, Fo-squared, sigma(Fo-squared), status flag
#
data_I
_shelx_title ' mo_151112Oishi_ysd1_2_2_0ma in I2'
_shelx_refln_list_code          4
_shelx_F_calc_maximum      177.99
_exptl_crystal_F_000       688.00
_reflns_d_resolution_high  0.8405

loop_
 _space_group_symop_operation_xyz
 'x, y, z'
 '-x, y, -z'
 'x+1/2, y+1/2, z+1/2'
 '-x+1/2, y+1/2, -z+1/2'

_cell_length_a    14.8821
_cell_length_b     5.5847
_cell_length_c    17.2971
_cell_angle_alpha  90.000
_cell_angle_beta  105.847
_cell_angle_gamma  90.000

_shelx_F_squared_multiplier     1.000

loop_
 _refln_index_h
 _refln_index_k
 _refln_index_l
 _refln_F_squared_calc
 _refln_F_squared_meas
 _refln_F_squared_sigma
 _refln_observed_status
   0  -6   0        667.13        832.70        54.03 o
   2  -6   0        811.19        898.85        40.65 o
   4  -6   0        519.08        592.48        67.45 o
   6  -6   0        879.40        880.26        34.24 o
   3  -5   0        757.08        772.16        29.05 o
   5  -5   0       2201.35       2249.65        47.42 o
   7  -5   0        790.78        822.45        39.01 o
   9  -5   0        356.72        352.11        20.09 o
  11  -5   0       1092.16       1125.55        38.28 o
   0  -4   0       3102.07       2964.01        56.41 o
   2  -4   0        869.52        823.05        16.69 o
   4  -4   0        569.16        558.26        15.67 o
   6  -4   0       2876.51       2777.03        54.05 o
   8  -4   0        500.84        474.83        18.18 o
  10  -4   0       1683.15       1632.13        60.48 o
  12  -4   0        628.42        627.52        30.59 o
   1  -3   0        539.40        520.77        11.04 o
   3  -3   0        894.80        858.76        15.83 o
   5  -3   0       8358.53       8278.22        98.82 o
   7  -3   0       5759.70       5679.41        65.58 o
   9  -3   0       2195.66       2224.63        43.48 o
  11  -3   0       1818.37       1748.84        35.90 o
  13  -3   0        342.39        346.48        21.05 o
  15  -3   0        291.58        301.51        30.64 o
   0  -2   0      10414.85      10020.23       164.62 o
   2  -2   0       3481.16       3467.69        41.43 o
   4  -2   0       4155.20       4144.30        46.40 o
   6  -2   0       3846.33       3887.89        44.84 o
   8  -2   0        431.10        406.71        11.27 o
  10  -2   0       3556.49       3612.15        49.19 o
  12  -2   0       1969.27       1943.36        42.51 o
  14  -2   0       1219.41       1248.96        36.33 o
  16  -2   0        481.09        447.43        26.88 o
   1  -1   0      14504.48      14077.97       148.22 o
   3  -1   0       6866.78       6800.92        68.22 o
   5  -1   0       8585.54       8826.04       140.28 o
   7  -1   0       4178.46       4072.28        74.75 o
   9  -1   0        341.51        323.67        11.42 o
  11  -1   0        775.83        750.57        29.10 o
  13  -1   0        442.28        442.31        24.85 o
  15  -1   0        351.53        346.34        21.06 o
   2   0   0        950.06        971.92        11.33 o
   4   0   0       6511.16       6646.78        70.13 o
   6   0   0       1504.36       1562.85        19.68 o
   8   0   0       4486.20       4493.66        48.04 o
  10   0   0       2485.29       2440.50        30.39 o
  12   0   0       1138.11       1120.19        25.23 o
  14   0   0         47.08         23.88        16.72 o
  16   0   0       2987.69       3022.22        85.98 o
   1   1   0      14494.59      14089.30       196.13 o
   3   1   0       6895.69       6813.32        68.29 o
   5   1   0       8564.13       8652.71        94.83 o
   7   1   0       4215.82       4120.37        55.52 o
   9   1   0        332.13        332.78         9.00 o
  11   1   0        781.11        810.19        17.03 o
  13   1   0        457.28        445.50        18.88 o
  15   1   0        355.52        355.06        28.34 o
   0   2   0      10542.83      10383.28       200.72 o
   2   2   0       3444.71       3453.91        35.80 o
   4   2   0       4179.70       4173.40        40.99 o
   6   2   0       3819.64       3891.23        55.67 o
   8   2   0        437.04        421.35        10.31 o
  10   2   0       3546.87       3562.67        40.39 o
  12   2   0       2021.80       1891.95        29.18 o
  14   2   0       1232.68       1248.76        35.99 o
  16   2   0        492.80        488.34        29.02 o
   1   3   0        583.62        593.38        13.32 o
   3   3   0        901.96        886.06        12.41 o
   5   3   0       8489.35       8463.59        81.13 o
   7   3   0       5823.14       5809.78        61.90 o
   9   3   0       2190.41       2139.39        28.05 o
  11   3   0       1837.15       1734.29        29.40 o
  13   3   0        324.97        297.93        15.57 o
  15   3   0        285.50        289.78        26.79 o
   0   4   0       3078.30       2922.04        57.54 o
   2   4   0        875.00        830.36        20.19 o
   4   4   0        567.22        566.96        13.60 o
   6   4   0       2839.27       2749.86        36.41 o
   8   4   0        500.35        476.42        24.63 o
  10   4   0       1666.78       1605.29        30.68 o
  12   4   0        628.98        635.87        40.15 o
   1   5   0       2206.06       2016.52       156.70 o
   3   5   0        749.18        796.32        29.24 o
   5   5   0       2214.64       2285.08        51.78 o
   7   5   0        800.00        860.55        28.33 o
   9   5   0        369.25        339.71        26.86 o
  11   5   0       1092.25       1116.54        36.59 o
   0   6   0        658.71        774.96        39.83 o
   2   6   0        835.44        899.89        41.41 o
   4   6   0        513.51        523.35        26.61 o
   6   6   0        895.84        883.25        38.54 o
  -7  -6   1        588.12        598.02        43.00 o
  -5  -6   1        317.05        344.58        22.45 o
  -3  -6   1       1026.48       1006.99        44.24 o
  -1  -6   1        304.04        317.50        24.78 o
   1  -6   1        796.46        761.45        45.09 o
   3  -6   1        495.64        426.93        28.09 o
   5  -6   1        918.12       1003.40        57.61 o
   7  -6   1        168.56        183.36        27.84 o
 -10  -5   1        217.01        232.12        19.08 o
  -8  -5   1       1186.82       1253.87        39.90 o
  -6  -5   1        355.25        323.29        26.78 o
  -4  -5   1         43.04         46.47        11.85 o
  -2  -5   1        651.59        650.20        42.58 o
   0  -5   1        364.62        311.32        26.48 o
   4  -5   1        898.11        960.65        32.06 o
   6  -5   1        705.33        780.54        49.74 o
   8  -5   1        295.08        293.45        17.84 o
  10  -5   1        290.62        278.44        20.07 o
 -13  -4   1        482.46        500.62        26.48 o
 -11  -4   1        817.16        891.59        29.97 o
  -9  -4   1        319.54        267.20        20.33 o
  -7  -4   1        408.91        402.33        17.79 o
  -5  -4   1         73.86         87.18         8.79 o
  -3  -4   1       2370.30       2332.26        33.11 o
  -1  -4   1       1905.52       1754.67        29.87 o
   1  -4   1       1415.11       1384.74        19.94 o
   3  -4   1        815.59        801.74        17.52 o
   5  -4   1       3328.75       3330.66        46.43 o
   7  -4   1        379.69        432.82        23.39 o
   9  -4   1        804.18        799.98        39.01 o
  11  -4   1        715.29        724.20        44.60 o
  13  -4   1        332.76        320.99        37.22 o
 -14  -3   1        545.77        547.75        25.29 o
 -12  -3   1        223.86        250.88        18.64 o
 -10  -3   1        944.74        967.72        25.19 o
  -8  -3   1        737.33        661.03        15.34 o
  -6  -3   1       1186.32       1076.13        18.69 o
  -4  -3   1       1983.16       1958.15        25.33 o
  -2  -3   1        978.87       1097.56        17.66 o
   0  -3   1       2411.60       2358.14        34.42 o
   2  -3   1        454.63        383.76        10.04 o
   4  -3   1      10099.76      10319.58       119.49 o
   6  -3   1       2716.71       2730.89        34.10 o
   8  -3   1        145.24        169.76         9.05 o
  10  -3   1       1310.42       1260.67        31.98 o
  12  -3   1        385.17        376.64        19.94 o
  14  -3   1         36.68         55.84        17.28 o
 -15  -2   1        119.01        134.95        21.86 o
 -13  -2   1        115.60        101.36        16.34 o
 -11  -2   1        277.29        305.65        16.75 o
  -9  -2   1       1556.65       1553.28        26.11 o
  -7  -2   1       1677.72       1803.19        24.17 o
  -5  -2   1       1653.76       1675.22        20.98 o
  -3  -2   1       1156.00       1071.73        17.17 o
  -1  -2   1      10820.01      10385.38       120.12 o
   1  -2   1        609.55        569.39         9.08 o
   3  -2   1       1745.61       1799.06        24.10 o
   5  -2   1        448.30        451.25         9.78 o
   7  -2   1       1233.25       1265.26        20.46 o
   9  -2   1       1798.34       1722.54        30.40 o
  11  -2   1       2488.60       2518.11        44.05 o
  13  -2   1        160.23        156.99        16.30 o
  15  -2   1        692.28        716.94        33.02 o
 -16  -1   1        158.20        102.57        20.62 o
 -14  -1   1        675.99        682.77        43.30 o
 -12  -1   1        123.63         63.55        28.56 o
 -10  -1   1        685.15        658.40        18.83 o
  -8  -1   1       2353.46       2480.21        39.54 o
  -6  -1   1       9724.90      10193.65       124.67 o
  -4  -1   1       7830.62       8290.72        97.09 o
  -2  -1   1      16326.48      16265.39       199.26 o
   0  -1   1       1444.43       1386.51        15.62 o
   2  -1   1       5669.95       5564.63        59.80 o
   4  -1   1      16705.57      16782.89       192.23 o
   6  -1   1        144.76        157.95         9.86 o
   8  -1   1        267.39        243.11         9.35 o
  10  -1   1       1704.33       1717.29        32.37 o
  12  -1   1       1026.25       1044.27        34.23 o
  14  -1   1       2139.89       2079.66        55.95 o
  16  -1   1        924.80        926.10        35.71 o
 -17   0   1        435.45        418.30        26.95 o
 -15   0   1          2.33          9.10        16.02 o
 -13   0   1        249.70        256.83        14.97 o
 -11   0   1        207.24        205.97         9.31 o
  -9   0   1       3288.67       3385.30        38.19 o
  -7   0   1        281.88        274.55         9.29 o
  -5   0   1        279.64        295.47         6.05 o
  -3   0   1      26770.15      27846.65       280.62 o
   3   0   1      13051.30      13602.69       134.77 o
   5   0   1         22.15         29.57         3.97 o
   7   0   1          6.45         10.34         4.19 o
   9   0   1       3303.44       3352.27        41.54 o
  11   0   1       2906.16       2795.48        42.05 o
  13   0   1       1888.83       1939.82        51.46 o
  15   0   1        742.63        692.34        29.02 o
 -16   1   1        163.61        137.72        21.57 o
 -14   1   1        654.19        681.22        37.10 o
 -12   1   1        119.24         81.43        22.75 o
 -10   1   1        659.34        650.07        12.66 o
  -8   1   1       2276.76       2471.38        30.89 o
  -6   1   1       9612.02      10097.09        95.99 o
  -4   1   1       7943.70       8455.90        83.94 o
  -2   1   1      16317.41      16430.67       161.23 o
   0   1   1       1424.87       1387.88        15.61 o
   2   1   1       5629.57       5582.79        52.87 o
   4   1   1      16873.04      16838.77       157.20 o
   6   1   1        128.53        156.08         5.27 o
   8   1   1        271.36        240.30         7.27 o
  10   1   1       1711.72       1681.69        26.51 o
  12   1   1       1046.01       1093.52        24.06 o
  14   1   1       2154.06       2181.37        47.15 o
  16   1   1        902.46        893.49        37.96 o
 -15   2   1        122.60         70.29        35.98 o
 -13   2   1        116.14        116.32        14.07 o
 -11   2   1        245.79        251.88        11.80 o
  -9   2   1       1554.72       1539.71        21.28 o
  -7   2   1       1638.42       1728.01        34.16 o
  -5   2   1       1588.76       1610.75        19.81 o
  -3   2   1       1107.13       1023.26        13.24 o
  -1   2   1      10835.53      10600.46       112.39 o
   1   2   1        627.34        595.12         7.96 o
   3   2   1       1757.73       1801.04        20.63 o
   5   2   1        490.46        495.91         9.88 o
   7   2   1       1238.70       1263.23        16.98 o
   9   2   1       1849.59       1783.89        23.87 o
  11   2   1       2491.83       2466.67        34.25 o
  13   2   1        143.65        117.54        10.26 o
  15   2   1        681.41        643.33        32.01 o
 -14   3   1        545.75        483.57        26.38 o
 -12   3   1        216.45        237.28        13.17 o
 -10   3   1        940.94        961.85        20.24 o
  -8   3   1        729.18        674.63        14.40 o
  -6   3   1       1222.71       1107.26        21.38 o
  -4   3   1       1989.23       1940.94        22.13 o
  -2   3   1       1041.66       1166.47        16.06 o
   0   3   1       2397.91       2443.61        37.97 o
   2   3   1        465.78        403.02        11.33 o
   4   3   1      10047.25      10212.83        92.98 o
   6   3   1       2682.69       2609.15        30.48 o
   8   3   1        134.29        151.33         8.71 o
  10   3   1       1348.05       1265.37        24.35 o
  12   3   1        387.39        345.63        22.50 o
  14   3   1         29.44         26.12        19.84 o
 -13   4   1        477.21        468.41        38.11 o
 -11   4   1        812.88        853.31        24.44 o
  -9   4   1        314.85        290.45        13.84 o
  -7   4   1        435.33        452.59        17.46 o
  -5   4   1         69.45         67.49        10.46 o
  -3   4   1       2302.92       2220.47        31.06 o
  -1   4   1       1866.88       1774.45        28.91 o
   1   4   1       1406.49       1339.24        41.02 o
   3   4   1        792.99        751.50        16.91 o
   5   4   1       3305.79       3323.06        39.02 o
   7   4   1        386.02        374.67        14.25 o
   9   4   1        811.38        789.87        20.68 o
  11   4   1        686.02        718.30        26.44 o
  13   4   1        327.76        366.28        27.19 o
 -10   5   1        214.18        228.88        18.51 o
  -8   5   1       1175.63       1246.60        27.93 o
  -6   5   1        330.20        302.70        20.02 o
  -4   5   1         41.14         45.59        11.75 o
  -2   5   1        687.47        627.54        26.45 o
   0   5   1        343.23        399.71        61.91 o
   2   5   1       1720.76       1666.20        42.43 o
   4   5   1        912.88        972.89        43.78 o
   6   5   1        735.69        757.84        30.08 o
   8   5   1        298.61        296.19        17.10 o
  10   5   1        278.48        267.95        25.43 o
  -7   6   1        587.97        627.60        37.52 o
  -5   6   1        310.48        302.84        23.35 o
  -3   6   1       1014.00       1111.11        37.66 o
  -1   6   1        302.61        308.96        18.41 o
   1   6   1        786.23        845.44        33.66 o
   3   6   1        510.58        456.01        31.16 o
   5   6   1        946.69       1090.91        33.16 o
   7   6   1        168.14        196.81        24.22 o
  -6  -6   2          0.52         -1.19        17.98 o
  -4  -6   2       1185.06       1209.18        62.62 o
  -2  -6   2        348.68        296.84        26.03 o
   0  -6   2         82.74         72.64        28.99 o
   2  -6   2        694.14        667.89        35.61 o
   4  -6   2        717.71        820.22        41.60 o
   6  -6   2        166.90        183.96        26.74 o
 -11  -5   2        214.07        189.07        27.69 o
  -9  -5   2        869.49        891.79        28.89 o
  -7  -5   2        417.96        492.78        21.76 o
  -5  -5   2        282.24        265.88        16.35 o
  -3  -5   2        384.77        367.28        21.63 o
  -1  -5   2        628.24        662.73        41.51 o
   3  -5   2        696.11        736.22        31.47 o
   5  -5   2        230.38        204.48        28.71 o
   7  -5   2         38.59         51.98        14.65 o
   9  -5   2        522.55        500.38        26.29 o
 -12  -4   2        548.36        550.77        66.20 o
 -10  -4   2        588.20        602.65        23.73 o
  -8  -4   2        323.91        289.96        27.36 o
  -6  -4   2        692.83        700.82        17.84 o
  -4  -4   2       1525.75       1446.32        25.24 o
  -2  -4   2       2696.83       2677.26        37.06 o
   0  -4   2         35.52         32.17         7.39 o
   2  -4   2       4203.63       4229.97        59.69 o
   4  -4   2       1288.47       1262.06        24.29 o
   6  -4   2        569.22        581.62        24.92 o
   8  -4   2         33.92         41.91        10.43 o
  10  -4   2       1452.77       1492.70        35.82 o
  12  -4   2        132.32        167.47        28.99 o
 -15  -3   2        768.22        686.77        35.24 o
 -13  -3   2       1060.44       1037.37        71.39 o
 -11  -3   2        136.48        114.14        12.21 o
  -9  -3   2        572.82        542.83        24.65 o
  -7  -3   2        620.27        627.95        13.68 o
  -5  -3   2       1906.06       1846.13        25.07 o
  -3  -3   2       3614.24       3672.67        41.73 o
  -1  -3   2       2917.92       2967.05        37.45 o
   1  -3   2        657.99        657.38        12.25 o
   3  -3   2       5489.46       5496.17        66.22 o
   5  -3   2        311.75        298.40        10.17 o
   7  -3   2        754.95        736.00        15.95 o
   9  -3   2        871.35        819.77        20.07 o
  11  -3   2       1177.76       1150.84        32.39 o
  13  -3   2        601.76        627.28        79.08 o
 -16  -2   2          7.77         21.49        19.08 o
 -14  -2   2        215.70        219.36        20.33 o
 -12  -2   2        494.49        506.91        51.15 o
 -10  -2   2        574.16        576.85        15.65 o
  -8  -2   2        789.13        774.79        15.34 o
  -6  -2   2       3376.06       3360.19        49.84 o
  -4  -2   2        486.94        557.02         9.86 o
  -2  -2   2      19292.84      19159.11       204.80 o
   0  -2   2        334.07        305.58         6.72 o
   2  -2   2       1270.35       1178.79        17.48 o
   4  -2   2        502.41        472.85         9.83 o
   6  -2   2        402.38        381.57        10.96 o
   8  -2   2       4895.07       4836.43        67.40 o
  10  -2   2        792.57        725.68        31.57 o
  12  -2   2        107.90         85.54        21.85 o
  14  -2   2        388.10        415.03        26.63 o
 -17  -1   2         86.31        103.02        22.55 o
 -15  -1   2        353.10        294.72        19.49 o
 -13  -1   2       1235.32       1223.80        32.47 o
 -11  -1   2        717.02        725.22        18.33 o
  -9  -1   2       2142.82       2218.00        41.53 o
  -7  -1   2       3396.83       3474.28        40.38 o
  -5  -1   2      10690.16      11486.56       119.77 o
  -3  -1   2        914.39        937.14        12.25 o
  -1  -1   2       2826.18       2610.81        26.97 o
   1  -1   2       7417.22       7160.85        76.14 o
   3  -1   2      14734.79      14887.50       184.91 o
   5  -1   2        821.37        863.19        15.58 o
   7  -1   2        198.90        219.96         8.97 o
   9  -1   2        495.63        435.99        14.78 o
  11  -1   2       1228.26       1248.25        34.73 o
  13  -1   2        700.76        678.79        28.16 o
  15  -1   2        400.14        392.16        28.43 o
 -14   0   2         26.12         17.84        20.99 o
 -12   0   2        763.06        775.69        20.68 o
 -10   0   2       1023.89       1092.86        18.17 o
  -8   0   2        634.58        674.91        11.51 o
  -6   0   2       7701.19       8150.90        87.35 o
  -4   0   2       4344.12       4921.31        78.71 o
  -2   0   2       2863.99       3031.13        37.67 o
   0   0   2       6178.74       6038.04        84.78 o
   2   0   2       1679.41       1581.65        17.01 o
   4   0   2        863.70        868.12        12.24 o
   6   0   2         36.28         30.69         3.87 o
   8   0   2      11383.20      11714.11       148.20 o
  10   0   2       1848.14       1790.73        30.21 o
  12   0   2       1203.38       1197.96        28.77 o
  14   0   2          1.07          8.75        12.80 o
  16   0   2       1629.84       1702.11        48.46 o
 -17   1   2         82.64         98.45        24.39 o
 -15   1   2        340.88        316.37        30.89 o
 -13   1   2       1243.74       1202.81        46.58 o
 -11   1   2        740.36        751.66        19.42 o
  -9   1   2       2165.68       2199.77        29.75 o
  -7   1   2       3391.98       3504.21        37.68 o
  -5   1   2      10398.81      10945.90       159.61 o
  -3   1   2        925.23        945.72        11.44 o
  -1   1   2       2841.82       2638.09        36.42 o
   1   1   2       7415.04       7131.33        76.84 o
   3   1   2      14470.72      14790.95       139.01 o
   5   1   2        821.57        838.69        11.14 o
   7   1   2        195.78        212.61         9.89 o
   9   1   2        485.16        431.22        11.55 o
  11   1   2       1172.66       1181.41        21.22 o
  13   1   2        696.68        670.95        21.02 o
  15   1   2        412.97        367.72        19.92 o
 -16   2   2          6.37         -0.92        21.87 o
 -14   2   2        213.72        230.02        24.01 o
 -12   2   2        490.88        502.42        19.81 o
 -10   2   2        558.86        544.34        13.53 o
  -8   2   2        800.14        800.37        16.94 o
  -6   2   2       3375.89       3355.02        45.62 o
  -4   2   2        489.21        564.22        10.25 o
  -2   2   2      19332.41      19652.57       220.46 o
   0   2   2        360.59        315.17         6.33 o
   2   2   2       1310.15       1239.40        14.88 o
   4   2   2        469.52        435.34         8.89 o
   6   2   2        402.37        377.44         9.28 o
   8   2   2       4983.54       4899.23        48.03 o
  10   2   2        767.54        706.04        14.53 o
  12   2   2        105.46         89.16         9.60 o
  14   2   2        389.05        389.45        19.01 o
 -15   3   2        771.00        647.74        31.79 o
 -13   3   2       1037.17       1019.04        23.26 o
 -11   3   2        142.32        126.71        10.22 o
  -9   3   2        586.58        570.78        14.77 o
  -7   3   2        600.58        582.87        14.68 o
  -5   3   2       1899.85       1844.29        21.97 o
  -3   3   2       3545.26       3654.12        37.04 o
  -1   3   2       2929.25       3003.53        32.69 o
   1   3   2        705.78        722.19        11.54 o
   3   3   2       5426.38       5480.81        51.19 o
   5   3   2        298.20        286.15         8.53 o
   7   3   2        755.97        719.65        14.73 o
   9   3   2        888.67        813.30        17.85 o
  11   3   2       1194.05       1150.11        25.83 o
  13   3   2        602.12        563.85        23.37 o
 -12   4   2        535.22        541.62        24.49 o
 -10   4   2        596.16        621.74        22.49 o
  -8   4   2        339.15        320.14        15.73 o
  -6   4   2        689.10        677.10        16.80 o
  -4   4   2       1539.70       1475.79        22.33 o
  -2   4   2       2716.53       2719.18        35.01 o
   0   4   2         40.23         26.80         7.34 o
   2   4   2       4167.03       4205.59        60.07 o
   4   4   2       1289.45       1269.20        19.75 o
   6   4   2        562.75        570.24        16.28 o
   8   4   2         26.76         30.02         9.17 o
  10   4   2       1436.48       1440.67        30.50 o
  12   4   2        129.72        157.24        31.09 o
 -11   5   2        211.23        225.80        20.28 o
  -9   5   2        864.02        874.10        34.21 o
  -7   5   2        427.66        444.22        22.82 o
  -5   5   2        275.65        237.39        18.17 o
  -3   5   2        365.76        375.67        21.12 o
  -1   5   2        613.74        644.15        30.66 o
   1   5   2        542.92        517.07        19.77 o
   3   5   2        731.29        744.23        34.66 o
   5   5   2        240.48        269.10        57.97 o
   7   5   2         41.23         43.57        12.89 o
   9   5   2        529.19        518.84        22.86 o
  -6   6   2          0.22         24.76        19.46 o
  -4   6   2       1185.48       1275.37        40.87 o
  -2   6   2        344.92        330.41        26.54 o
   0   6   2         85.35         60.63        21.22 o
   2   6   2        704.69        782.96        56.90 o
   4   6   2        711.62        827.99        44.78 o
   6   6   2        174.16        170.11        25.02 o
  -7  -6   3        316.12        334.86        23.35 o
  -5  -6   3       1255.75       1421.51        64.64 o
  -3  -6   3        158.80        164.25        32.92 o
  -1  -6   3        667.60        707.04        37.95 o
   3  -6   3        488.80        511.04        39.72 o
   5  -6   3        831.97        886.94        44.96 o
 -10  -5   3        305.98        267.27        25.50 o
  -8  -5   3       1208.80       1186.06        35.85 o
  -6  -5   3        340.48        356.29        18.61 o
  -4  -5   3        405.97        332.08        29.34 o
  -2  -5   3         22.18         29.47        11.26 o
   0  -5   3        887.89        898.91        43.30 o
   2  -5   3          5.47         -1.52        10.94 o
   4  -5   3        938.16        921.66        50.96 o
   6  -5   3        780.90        773.14        37.53 o
   8  -5   3        799.94        838.52        60.10 o
  10  -5   3         72.65         70.47        58.51 o
 -13  -4   3        844.70        828.51        32.21 o
 -11  -4   3       1689.39       1728.39        67.99 o
  -9  -4   3        100.57         92.25        22.54 o
  -7  -4   3        276.23        288.57        11.51 o
  -5  -4   3       1058.38        983.16        19.96 o
  -3  -4   3        397.99        384.69        12.73 o
  -1  -4   3       1896.37       1824.11        28.91 o
   1  -4   3        713.95        661.34        14.51 o
   3  -4   3        215.19        210.35        10.59 o
   5  -4   3       2833.10       2608.82        61.73 o
   7  -4   3        573.85        564.57        21.96 o
   9  -4   3        171.37        174.36        14.36 o
  11  -4   3         66.90         66.89        22.98 o
 -14  -3   3        153.51        165.44        17.51 o
 -12  -3   3         85.22         62.77        12.67 o
 -10  -3   3       1376.47       1372.62        42.51 o
  -8  -3   3        274.89        258.93        11.21 o
  -6  -3   3       4615.53       4540.18        49.09 o
  -4  -3   3       1523.31       1430.08        20.27 o
  -2  -3   3         95.38        108.54         5.22 o
   0  -3   3       4276.95       4248.91        44.91 o
   2  -3   3        777.32        719.85        13.08 o
   4  -3   3        181.10        159.71         8.37 o
   6  -3   3       3861.85       3700.28        95.85 o
   8  -3   3         62.47         55.20        10.60 o
  10  -3   3        175.89        170.63        12.88 o
  12  -3   3       1154.27       1084.10        29.70 o
  14  -3   3        436.40        414.14        32.68 o
 -15  -2   3        427.26        376.14        23.50 o
 -13  -2   3        667.87        721.55        25.59 o
 -11  -2   3       3206.73       3176.81        46.38 o
  -9  -2   3        164.85        162.01         9.95 o
  -7  -2   3       2791.78       2937.53        46.49 o
  -5  -2   3        764.57        800.01        12.71 o
  -3  -2   3        158.99        167.13         5.16 o
  -1  -2   3       7140.40       7117.89        81.84 o
   1  -2   3       1476.24       1482.14        20.58 o
   3  -2   3       1507.35       1550.27        20.19 o
   5  -2   3        560.19        580.76        12.84 o
   7  -2   3       3572.27       3433.49        44.94 o
   9  -2   3        118.20         99.74        20.00 o
  11  -2   3         38.32         29.79        20.31 o
  13  -2   3        317.93        251.25        44.01 o
  15  -2   3        704.97        797.28        58.33 o
 -16  -1   3       1710.42       1745.38        67.85 o
 -14  -1   3        264.37        288.22        18.80 o
 -12  -1   3        207.08        180.28        20.91 o
 -10  -1   3       1171.02       1212.61        22.27 o
  -8  -1   3        696.48        665.65        13.27 o
  -6  -1   3      11812.69      13041.29       129.05 o
  -4  -1   3      12846.67      13606.32       152.93 o
  -2  -1   3       6148.75       6020.11        64.95 o
   0  -1   3       2550.66       2389.51        26.52 o
   2  -1   3       7112.18       6972.27        88.27 o
   4  -1   3         77.78         79.01         4.33 o
   6  -1   3       1996.09       1931.57        26.49 o
   8  -1   3         93.93        103.46         8.45 o
  10  -1   3        747.39        740.33        22.83 o
  12  -1   3        238.57        222.60        18.03 o
  14  -1   3        633.60        628.68        25.57 o
 -17   0   3         97.06         94.13        22.61 o
 -15   0   3        904.66        945.69        50.80 o
 -13   0   3        460.82        461.64        26.83 o
 -11   0   3       5868.92       6024.31        76.94 o
  -9   0   3        398.11        473.63        15.73 o
  -7   0   3       2022.03       2173.68        29.66 o
  -5   0   3       3828.01       4161.80        55.28 o
  -3   0   3       1718.26       1842.67        23.35 o
  -1   0   3      10867.03      11047.44       130.94 o
   1   0   3          9.42          1.46         2.21 o
   3   0   3       2525.26       2351.15        30.91 o
   5   0   3        138.75        124.92         5.72 o
   7   0   3       2846.74       2687.68        30.92 o
   9   0   3        564.36        570.59        19.36 o
  11   0   3       1923.94       1895.18        32.26 o
  13   0   3        181.28        185.17        15.81 o
  15   0   3        959.47        978.63        36.19 o
 -16   1   3       1713.50       1777.65        52.60 o
 -14   1   3        262.89        304.18        34.53 o
 -12   1   3        205.19        185.34        12.38 o
 -10   1   3       1162.32       1214.20        20.37 o
  -8   1   3        705.28        687.34        16.64 o
  -6   1   3      11575.21      12802.94       138.18 o
  -4   1   3      12940.29      13807.20       300.12 o
  -2   1   3       6139.29       6060.02        85.22 o
   0   1   3       2527.19       2398.85        28.36 o
   2   1   3       7084.16       6972.90        62.81 o
   4   1   3         93.52        100.16         4.62 o
   6   1   3       1976.55       1894.30        20.93 o
   8   1   3         86.87         86.35         6.31 o
  10   1   3        733.90        733.57        16.49 o
  12   1   3        223.21        221.84        10.77 o
  14   1   3        612.86        611.28        22.75 o
 -15   2   3        433.90        381.90        24.07 o
 -13   2   3        655.61        675.43        44.42 o
 -11   2   3       3250.58       3305.45        45.62 o
  -9   2   3        168.52        159.86         7.73 o
  -7   2   3       2767.59       2919.09        36.03 o
  -5   2   3        799.45        821.96        16.55 o
  -3   2   3        168.63        176.68         5.53 o
  -1   2   3       7178.78       7047.65        96.87 o
   1   2   3       1564.74       1556.93        20.48 o
   3   2   3       1508.06       1541.32        18.56 o
   5   2   3        594.04        618.58        11.20 o
   7   2   3       3573.66       3425.28        35.30 o
   9   2   3        110.25        111.78         7.56 o
  11   2   3         44.35         59.30        10.61 o
  13   2   3        312.17        278.71        13.97 o
  15   2   3        715.58        754.88        37.51 o
 -14   3   3        152.01        172.83        25.57 o
 -12   3   3         84.74         79.31        10.59 o
 -10   3   3       1371.25       1352.43        24.70 o
  -8   3   3        288.06        272.81        11.43 o
  -6   3   3       4587.91       4541.36        52.38 o
  -4   3   3       1502.03       1427.71        19.07 o
  -2   3   3         91.94         99.11         6.14 o
   0   3   3       4307.71       4304.14        45.08 o
   2   3   3        763.84        713.37        11.86 o
   4   3   3        187.71        160.73         6.25 o
   6   3   3       3798.54       3739.77        36.42 o
   8   3   3         56.51         61.56         8.82 o
  10   3   3        169.36        155.49        13.51 o
  12   3   3       1170.26       1098.84        28.25 o
  14   3   3        438.16        410.31        27.97 o
 -13   4   3        859.79        831.82        47.72 o
 -11   4   3       1689.45       1824.31        49.49 o
  -9   4   3         98.18        111.51        14.43 o
  -7   4   3        287.93        288.91        11.83 o
  -5   4   3       1072.67        934.35        19.99 o
  -3   4   3        389.57        384.96        12.60 o
  -1   4   3       1859.51       1803.00        26.69 o
   1   4   3        719.58        618.04        17.09 o
   3   4   3        226.84        216.36         8.58 o
   5   4   3       2788.19       2636.89        37.27 o
   7   4   3        557.39        564.16        15.48 o
   9   4   3        179.04        164.42        15.08 o
  11   4   3         61.58         63.83        13.12 o
 -10   5   3        300.03        263.80        19.66 o
  -8   5   3       1186.33       1160.31        31.07 o
  -6   5   3        349.34        391.90        22.62 o
  -4   5   3        384.04        374.79        17.58 o
  -2   5   3         21.92         26.65        49.02 o
   0   5   3        827.34        820.98        23.42 o
   2   5   3          4.47          4.45        11.28 o
   4   5   3        951.74        999.71        30.59 o
   6   5   3        811.00        777.19        21.50 o
   8   5   3        793.93        831.84        28.76 o
  10   5   3         74.59        105.84        19.98 o
  -7   6   3        318.97        338.88        25.05 o
  -5   6   3       1274.80       1461.15        43.95 o
  -3   6   3        150.21        166.74        20.52 o
  -1   6   3        659.68        655.57        59.40 o
   1   6   3        619.47        684.20        88.75 o
   3   6   3        484.38        495.68        44.47 o
   5   6   3        829.32        899.02        51.89 o
  -6  -6   4        549.55        544.82        46.35 o
  -4  -6   4       1484.36       1502.94        57.26 o
  -2  -6   4       1504.98       1502.08        63.70 o
   0  -6   4        576.77        517.44        48.31 o
   2  -6   4         82.49         64.58        22.84 o
   4  -6   4       1578.22       1723.45        58.28 o
 -11  -5   4         70.22         49.17        17.48 o
  -9  -5   4        605.11        632.60        38.46 o
  -7  -5   4        988.38       1011.98        96.26 o
  -3  -5   4        851.87        787.62        40.79 o
  -1  -5   4       2446.24       2509.02        60.65 o
   1  -5   4        143.36        136.41        17.04 o
   5  -5   4        722.52        726.46        30.91 o
   7  -5   4       1021.99       1089.70        46.99 o
   9  -5   4        474.39        584.36        46.52 o
 -14  -4   4       1752.81       1876.12        49.28 o
 -12  -4   4        666.62        586.15        46.16 o
 -10  -4   4        195.07        181.57        16.48 o
  -8  -4   4        239.60        202.77        13.95 o
  -6  -4   4       2182.70       2100.69        37.69 o
  -4  -4   4        976.06        913.21        26.66 o
  -2  -4   4       2118.24       2045.22        34.11 o
   0  -4   4       1712.26       1716.21        27.76 o
   2  -4   4        410.14        419.09        19.08 o
   4  -4   4       2502.24       2542.29        47.65 o
   6  -4   4        375.53        376.09        65.84 o
   8  -4   4        159.08        154.78        42.58 o
  10  -4   4        989.47        999.06        41.64 o
  12  -4   4        385.73        381.82        36.86 o
 -15  -3   4        195.10        191.45        31.49 o
 -13  -3   4        179.19        163.74        39.14 o
 -11  -3   4        661.46        628.99        26.62 o
  -9  -3   4        984.05        973.77        21.15 o
  -7  -3   4       3337.15       3239.92        39.98 o
  -5  -3   4        798.80        781.91        13.96 o
  -3  -3   4       1311.70       1261.15        18.40 o
  -1  -3   4       4432.88       4452.97        46.98 o
   1  -3   4        120.95        140.73         7.93 o
   3  -3   4       5716.96       5643.42        63.64 o
   5  -3   4       4103.17       4145.80        80.30 o
   7  -3   4        640.76        669.44        23.87 o
   9  -3   4        226.64        208.76        20.10 o
  11  -3   4         93.20         83.74        21.47 o
  13  -3   4        247.37        251.21        33.64 o
 -16  -2   4        223.32        236.53        28.04 o
 -14  -2   4        191.07        257.85        21.38 o
 -12  -2   4       2354.86       2411.18        52.07 o
 -10  -2   4         11.80         13.44         7.84 o
  -8  -2   4        639.45        599.17        12.50 o
  -6  -2   4       3693.22       3899.64        50.74 o
  -4  -2   4        889.99        824.17        11.82 o
  -2  -2   4      14286.30      14432.66       155.40 o
   0  -2   4       6460.21       6407.29        74.75 o
   2  -2   4        916.86        931.62        17.28 o
   4  -2   4       3485.18       3494.42        53.48 o
   6  -2   4        566.05        560.66        15.02 o
   8  -2   4        357.48        330.73        16.65 o
  10  -2   4       1714.19       1551.67        39.46 o
  12  -2   4         56.15         72.74        30.65 o
  14  -2   4        979.96       1014.80        47.46 o
 -17  -1   4        910.59        949.66        39.14 o
 -15  -1   4        823.43        852.03        51.17 o
 -13  -1   4        860.03        857.37        81.23 o
 -11  -1   4       2741.58       2741.61        40.44 o
  -9  -1   4       1769.46       1862.94        27.78 o
  -7  -1   4      17672.43      19498.60       221.64 o
  -5  -1   4       2087.55       2069.26        22.48 o
  -3  -1   4        838.58        858.38        11.60 o
  -1  -1   4       1920.07       1815.60        22.62 o
   1  -1   4       1742.83       1712.46        22.78 o
   3  -1   4       5107.85       4846.69        63.71 o
   5  -1   4       6902.64       6919.86        92.35 o
   7  -1   4       2813.93       2849.71        38.09 o
   9  -1   4       4282.99       4265.25        62.45 o
  11  -1   4        255.11        235.22        12.98 o
  13  -1   4        183.57        180.59        18.75 o
  15  -1   4        150.03        154.01        55.82 o
 -16   0   4        744.62        737.82        33.16 o
 -14   0   4        886.09        818.46        49.02 o
 -12   0   4       3359.28       3464.25        57.00 o
 -10   0   4         79.02         73.41         9.42 o
  -8   0   4        111.91        131.68         7.97 o
  -6   0   4       7572.42       8450.38       107.71 o
  -4   0   4        260.15        276.10         7.09 o
  -2   0   4       5897.18       5811.32        58.45 o
   0   0   4      13057.81      12880.15       127.43 o
   2   0   4       1030.60        908.98        11.43 o
   4   0   4       1027.56        915.43        12.53 o
   6   0   4        888.37        846.84        15.18 o
   8   0   4       1962.44       1844.04        24.59 o
  10   0   4       8134.75       8132.05        98.73 o
  12   0   4       1090.76       1102.38        25.89 o
  14   0   4        646.50        688.05        25.43 o
 -17   1   4        913.12        934.48        40.94 o
 -15   1   4        808.39        841.14        38.57 o
 -13   1   4        874.09        864.46        38.92 o
 -11   1   4       2739.99       2700.51        40.36 o
  -9   1   4       1729.14       1850.62        34.78 o
  -7   1   4      17915.19      19972.28       244.33 o
  -5   1   4       2026.90       2002.28        29.98 o
  -3   1   4        834.94        864.88        13.81 o
  -1   1   4       1835.00       1733.18        17.91 o
   1   1   4       1785.85       1766.71        21.73 o
   3   1   4       5098.88       4902.66        50.34 o
   5   1   4       6885.35       6908.02        70.97 o
   7   1   4       2809.28       2845.74        32.13 o
   9   1   4       4353.64       4331.17        46.68 o
  11   1   4        234.46        227.15        11.89 o
  13   1   4        176.70        189.84        12.89 o
  15   1   4        155.00         73.09        32.41 o
 -16   2   4        224.53        251.49        25.01 o
 -14   2   4        194.46        247.78        19.99 o
 -12   2   4       2384.95       2441.59        41.19 o
 -10   2   4         10.95         11.81         6.61 o
  -8   2   4        650.22        597.94        14.12 o
  -6   2   4       3802.68       3951.39        60.81 o
  -4   2   4        890.33        799.58        12.40 o
  -2   2   4      14395.96      14654.85       169.66 o
   0   2   4       6456.80       6413.61        69.53 o
   2   2   4        912.32        928.88        12.91 o
   4   2   4       3426.19       3432.98        31.96 o
   6   2   4        538.89        567.33        11.68 o
   8   2   4        355.66        307.66         9.51 o
  10   2   4       1744.37       1605.92        26.80 o
  12   2   4         59.66         50.51        10.37 o
  14   2   4        992.34       1049.94        31.88 o
 -15   3   4        206.26        197.54        24.45 o
 -13   3   4        182.68        169.70        17.47 o
 -11   3   4        649.09        601.86        15.98 o
  -9   3   4        967.71        900.34        19.83 o
  -7   3   4       3254.30       3102.10        39.50 o
  -5   3   4        829.30        825.35        14.67 o
  -3   3   4       1315.68       1314.51        17.55 o
  -1   3   4       4452.91       4468.21        61.31 o
   1   3   4        124.46        158.23         6.62 o
   3   3   4       5640.62       5632.24        55.55 o
   5   3   4       4187.42       4210.99        38.02 o
   7   3   4        661.57        676.83        13.57 o
   9   3   4        212.94        205.51        11.91 o
  11   3   4         94.71         86.07        14.03 o
  13   3   4        243.85        223.77        22.11 o
 -14   4   4       1745.29       1827.15        83.38 o
 -12   4   4        655.38        633.71        27.39 o
 -10   4   4        195.28        197.03        14.97 o
  -8   4   4        234.23        204.63        16.30 o
  -6   4   4       2207.31       2125.70        34.37 o
  -4   4   4       1007.77        918.32        17.85 o
  -2   4   4       2109.20       2011.71        29.03 o
   0   4   4       1773.99       1771.91        24.46 o
   2   4   4        422.61        419.68        12.38 o
   4   4   4       2469.19       2455.46        34.88 o
   6   4   4        380.11        392.34        13.31 o
   8   4   4        154.75        161.20        12.68 o
  10   4   4        951.05        975.49        24.44 o
  12   4   4        405.23        447.02        18.52 o
 -11   5   4         67.71         61.38        18.07 o
  -9   5   4        602.39        687.09        32.11 o
  -7   5   4       1014.59       1066.89        33.12 o
  -5   5   4        431.11        421.54        23.38 o
  -3   5   4        832.66        820.55        23.34 o
  -1   5   4       2414.24       2473.38        62.49 o
   1   5   4        152.90        179.61        13.55 o
   3   5   4        878.20        805.87        62.62 o
   5   5   4        710.30        665.85        21.35 o
   7   5   4        999.76       1064.37        27.52 o
   9   5   4        468.48        443.84        25.28 o
  -6   6   4        549.00        532.48        27.68 o
  -4   6   4       1489.40       1576.02        44.60 o
  -2   6   4       1525.17       1569.68        43.38 o
   2   6   4         84.72         96.13        20.70 o
   4   6   4       1610.84       1710.35        78.19 o
  -7  -6   5        274.59        280.25        28.86 o
  -5  -6   5       1137.08       1221.86        67.10 o
  -3  -6   5        304.97        304.72        27.32 o
  -1  -6   5         81.00        115.94        31.13 o
   1  -6   5         20.03         15.39        28.27 o
   3  -6   5        703.91        785.44        46.52 o
 -10  -5   5        884.95        896.20        79.08 o
  -8  -5   5        936.29        913.95        39.14 o
  -6  -5   5        459.82        443.68        30.99 o
  -4  -5   5        467.58        454.05        25.53 o
  -2  -5   5       2373.77       2341.89        58.57 o
   0  -5   5        774.56        822.85        33.27 o
   4  -5   5       1045.57       1130.44        50.81 o
   6  -5   5        518.74        566.42        37.41 o
   8  -5   5        816.34        759.45        39.11 o
 -13  -4   5        550.66        557.54        39.22 o
 -11  -4   5        173.38        151.67        36.68 o
  -9  -4   5        956.33        872.81        25.61 o
  -7  -4   5       2293.25       2310.62        36.05 o
  -5  -4   5       2200.52       2086.71        36.60 o
  -3  -4   5       2618.43       2634.06        33.77 o
  -1  -4   5       1556.01       1579.18        26.37 o
   1  -4   5         98.25         93.68         9.83 o
   3  -4   5        700.13        675.02        27.89 o
   5  -4   5        141.83        117.96        15.20 o
   7  -4   5        297.09        282.90        21.62 o
  11  -4   5        581.09        602.25        49.74 o
 -14  -3   5        206.03        213.60        39.06 o
 -12  -3   5        401.08        381.37        16.85 o
 -10  -3   5       3401.86       3361.48        54.07 o
  -8  -3   5       2632.44       2556.75        35.14 o
  -6  -3   5        610.90        573.80        12.30 o
  -4  -3   5        215.91        204.35         7.34 o
  -2  -3   5       1880.10       1807.63        23.67 o
   0  -3   5       4237.83       4337.42        49.02 o
   2  -3   5       4142.55       3980.99        46.96 o
   4  -3   5       1015.09       1014.65        22.73 o
   6  -3   5       1625.49       1634.50        48.27 o
   8  -3   5       1199.77       1140.81        68.72 o
  12  -3   5        125.85        123.46        26.48 o
 -15  -2   5        168.12        164.61        28.63 o
 -13  -2   5       2115.57       2245.85        48.66 o
 -11  -2   5        875.04        836.09        19.35 o
  -9  -2   5       2097.13       2132.32        27.34 o
  -7  -2   5       3819.71       3764.06        44.12 o
  -5  -2   5        118.57        120.88         5.41 o
  -3  -2   5       9688.07       9580.64       103.00 o
  -1  -2   5       3340.69       3315.54        34.83 o
   1  -2   5       1437.70       1446.62        21.82 o
   3  -2   5       5301.75       5413.14        64.93 o
   5  -2   5         72.92         79.68        10.28 o
   7  -2   5         81.89         52.98        12.32 o
   9  -2   5       3054.14       2975.23        72.13 o
  11  -2   5        253.37        277.69        67.63 o
  13  -2   5        382.86        420.11        50.81 o
 -16  -1   5         67.51         73.34        18.92 o
 -14  -1   5        397.36        362.76        19.15 o
 -12  -1   5       2146.56       2182.06        44.11 o
 -10  -1   5        540.71        592.21        17.97 o
  -8  -1   5       3445.53       3611.37        50.94 o
  -6  -1   5       1462.99       1546.57        18.67 o
  -4  -1   5        603.59        580.04         9.20 o
  -2  -1   5       5584.76       5636.93        60.91 o
   0  -1   5        220.02        211.78         7.25 o
   2  -1   5       5982.74       5717.29        66.87 o
   4  -1   5      10358.55      10883.92       137.49 o
   6  -1   5        407.34        400.13        12.87 o
   8  -1   5        845.01        845.41        15.51 o
  10  -1   5        609.00        594.10        20.30 o
  12  -1   5        183.00        174.00        18.00 o
  14  -1   5        529.83        531.67        37.83 o
 -17   0   5        795.66        808.97        37.18 o
 -15   0   5        308.55        325.76        28.27 o
 -13   0   5       3100.02       3130.68        67.85 o
 -11   0   5       1549.08       1569.91        29.51 o
  -9   0   5        916.43        968.82        23.31 o
  -7   0   5        229.36        182.24         6.32 o
  -5   0   5        841.51        903.01        18.73 o
  -3   0   5      28278.17      29671.50       311.60 o
  -1   0   5       2494.13       2522.08        27.96 o
   1   0   5       1483.95       1429.07        16.04 o
   3   0   5       1041.80       1039.33        13.51 o
   5   0   5       2394.39       2359.43        27.28 o
   7   0   5       5062.92       5338.93        57.16 o
   9   0   5       2419.58       2284.68        30.47 o
  11   0   5        140.26        144.12        11.92 o
  13   0   5        110.02        122.19        17.29 o
  15   0   5         65.78         39.09        22.25 o
 -16   1   5         61.82         39.76        22.23 o
 -14   1   5        384.69        284.84        30.42 o
 -12   1   5       2099.56       2155.13        51.34 o
 -10   1   5        533.32        564.81        21.47 o
  -8   1   5       3565.92       3659.55        48.52 o
  -6   1   5       1490.08       1602.56        29.90 o
  -4   1   5        615.58        579.41         9.61 o
  -2   1   5       5739.51       5665.92        57.01 o
   0   1   5        222.18        214.87         5.49 o
   2   1   5       5881.27       5625.85        61.61 o
   4   1   5      10244.71      10695.98       115.96 o
   6   1   5        400.35        393.93         9.87 o
   8   1   5        857.19        875.36        16.50 o
  10   1   5        609.04        628.05        17.49 o
  12   1   5        176.76        177.78        13.98 o
  14   1   5        505.48        484.70        24.93 o
 -15   2   5        170.68        151.58        21.01 o
 -13   2   5       2078.59       2259.19        86.14 o
 -11   2   5        898.68        831.67        21.66 o
  -9   2   5       2122.02       2167.96        30.74 o
  -7   2   5       3785.54       3783.89        44.22 o
  -5   2   5        106.96        100.38         5.01 o
  -3   2   5       9663.04       9491.60       124.17 o
  -1   2   5       3278.70       3245.14        34.43 o
   1   2   5       1435.82       1461.20        16.69 o
   3   2   5       5210.52       5359.29        52.93 o
   5   2   5         75.50         73.61         5.68 o
   7   2   5         81.52         63.96         6.45 o
   9   2   5       3039.29       2970.33        36.58 o
  11   2   5        266.04        285.79        14.17 o
  13   2   5        357.34        354.97        18.10 o
 -14   3   5        212.36        259.85        29.70 o
 -12   3   5        417.22        397.31        14.53 o
 -10   3   5       3388.95       3315.54        48.22 o
  -8   3   5       2688.77       2610.23        46.53 o
  -6   3   5        608.36        562.80        12.47 o
  -4   3   5        227.96        210.12         7.07 o
  -2   3   5       1888.32       1850.29        22.41 o
   0   3   5       4203.69       4281.16        45.51 o
   2   3   5       4134.69       4019.88        40.72 o
   4   3   5       1082.79       1095.04        15.88 o
   6   3   5       1592.65       1583.64        19.38 o
   8   3   5       1255.87       1237.48        24.14 o
  10   3   5        132.79         90.80        13.17 o
  12   3   5        127.84        129.98        14.27 o
 -13   4   5        574.21        613.78        32.66 o
 -11   4   5        171.46        204.18        22.54 o
  -9   4   5        946.80        841.06        36.16 o
  -7   4   5       2268.48       2276.04        35.62 o
  -5   4   5       2178.64       2073.38        31.06 o
  -3   4   5       2571.46       2525.43        34.71 o
  -1   4   5       1537.66       1515.76        24.30 o
   1   4   5         95.30         88.53         8.56 o
   3   4   5        743.12        715.43        16.86 o
   5   4   5        142.27        129.57         8.99 o
   7   4   5        276.54        264.21        14.22 o
   9   4   5       1593.87       1615.59        33.25 o
  11   4   5        569.03        639.20        28.58 o
 -10   5   5        925.73        995.92        31.74 o
  -8   5   5        938.02        907.70        28.57 o
  -6   5   5        451.01        449.63        31.76 o
  -4   5   5        444.39        484.21        26.96 o
  -2   5   5       2453.55       2443.77        59.97 o
   0   5   5        753.26        761.06        22.34 o
   2   5   5        914.19        897.75        72.28 o
   4   5   5        985.14        965.21        29.11 o
   6   5   5        521.27        590.02        21.08 o
   8   5   5        814.11        824.60        35.38 o
  -7   6   5        264.09        237.13        24.68 o
  -5   6   5       1167.22       1254.95        51.23 o
  -3   6   5        302.82        386.81        24.29 o
  -1   6   5         73.66        118.80        36.86 o
   1   6   5         23.81         29.10        18.84 o
   3   6   5        699.32        777.91        37.68 o
  -6  -6   6        620.13        641.39        40.79 o
  -4  -6   6         47.60         65.44        19.03 o
  -2  -6   6        135.43        157.74        25.46 o
   0  -6   6        269.54        241.73        21.41 o
   2  -6   6       1584.58       1620.32        74.43 o
 -11  -5   6        832.27        778.47        33.83 o
  -9  -5   6        398.80        397.69        21.65 o
  -7  -5   6        139.74         67.08        31.84 o
  -5  -5   6        675.37        712.59        25.64 o
  -3  -5   6       1533.70       1573.06        43.81 o
  -1  -5   6        625.46        629.25        78.01 o
   1  -5   6        770.73        870.99        51.53 o
   3  -5   6       1586.06       1234.92       116.30 o
   5  -5   6        141.05        143.01        35.44 o
   7  -5   6       1090.64       1097.51        45.15 o
 -14  -4   6        565.08        568.33        36.12 o
 -12  -4   6        382.43        368.14        22.41 o
 -10  -4   6        285.41        278.26        33.08 o
  -8  -4   6        835.90        760.98        25.60 o
  -6  -4   6       2091.09       2130.27        33.43 o
  -4  -4   6       1973.10       1941.00        30.46 o
  -2  -4   6        582.64        609.87        14.53 o
   0  -4   6         82.31         65.41         8.20 o
   2  -4   6       3494.73       3549.21        61.70 o
   4  -4   6       1388.90       1454.47        38.58 o
   6  -4   6       1832.65       1811.13        61.85 o
   8  -4   6       1451.10       1450.42        48.75 o
  10  -4   6        886.92        922.17        51.53 o
 -15  -3   6        207.00        203.04        22.13 o
 -13  -3   6       2412.85       2494.29        59.07 o
 -11  -3   6        987.78        965.82        23.63 o
  -9  -3   6       5142.47       5096.96        59.93 o
  -7  -3   6        107.88         96.45         7.14 o
  -5  -3   6        273.21        256.74         8.54 o
  -3  -3   6       2340.76       2207.54        26.20 o
  -1  -3   6       1204.12       1113.45        18.92 o
   1  -3   6       3083.00       2897.19        34.01 o
   3  -3   6       3008.48       2804.16        38.46 o
   5  -3   6        129.51        121.29        13.10 o
   7  -3   6       3250.93       2934.43       132.04 o
  11  -3   6        741.34        755.41        49.38 o
 -16  -2   6        206.69        223.66        28.85 o
 -14  -2   6        971.88        976.85        29.70 o
 -12  -2   6        435.48        482.03        21.33 o
 -10  -2   6       1164.22       1212.87        19.76 o
  -8  -2   6       3134.70       3143.87        35.43 o
  -6  -2   6       3161.65       3078.86        34.57 o
  -4  -2   6       4501.17       4497.26        54.66 o
  -2  -2   6        428.59        387.06         8.16 o
   0  -2   6        406.42        395.03         8.78 o
   2  -2   6       5300.28       5507.17        67.21 o
   4  -2   6        577.34        595.42        16.14 o
   6  -2   6       2969.27       2802.40        60.40 o
   8  -2   6       3757.51       3754.33        78.77 o
  10  -2   6       1234.84       1210.49        47.21 o
  12  -2   6        779.40        785.11        47.95 o
  14  -2   6         24.72        -24.69        30.42 o
 -17  -1   6        140.69        150.39        22.67 o
 -15  -1   6        388.73        401.68        29.59 o
 -13  -1   6        610.72        619.31        30.47 o
 -11  -1   6        225.58        214.66        11.90 o
  -9  -1   6       2161.72       2296.69        33.09 o
  -7  -1   6         73.53         76.50         5.30 o
  -5  -1   6        895.22        878.22        13.14 o
  -3  -1   6      10373.26      10436.37       109.84 o
  -1  -1   6        557.35        544.01         9.76 o
   1  -1   6      24591.30      24820.94       280.58 o
   3  -1   6       5774.64       5703.69        68.62 o
   5  -1   6       2182.79       2393.40        36.19 o
   7  -1   6        936.28        911.02        27.39 o
   9  -1   6        269.67        262.62        11.08 o
  11  -1   6        245.93        270.32        12.40 o
  13  -1   6       2913.85       2967.95        72.54 o
 -16   0   6         94.27         68.00        20.14 o
 -14   0   6         65.87         62.26        26.12 o
 -12   0   6       1658.79       1616.92        35.94 o
 -10   0   6       1293.23       1339.32        25.67 o
  -8   0   6       3196.95       3245.81        40.19 o
  -6   0   6       2812.84       3039.33        41.94 o
  -4   0   6      31678.87      33920.42       579.07 o
  -2   0   6      18170.15      19238.44       190.15 o
   0   0   6        240.57        256.46         6.35 o
   2   0   6       7513.68       7795.09        83.61 o
   4   0   6       2857.38       3108.43        34.10 o
   6   0   6       1951.00       1892.16        28.76 o
   8   0   6       3037.95       2932.04        41.84 o
  10   0   6         71.76         71.87         9.36 o
  12   0   6         97.96        100.19        12.65 o
  14   0   6        141.87         76.73        30.68 o
 -17   1   6        145.27        119.43        30.68 o
 -15   1   6        377.83        410.66        31.31 o
 -13   1   6        575.26        668.99        28.37 o
 -11   1   6        237.14        237.40        10.73 o
  -9   1   6       2119.89       2224.90        33.37 o
  -7   1   6         75.73         69.35         5.60 o
  -5   1   6        859.83        835.57        13.81 o
  -3   1   6      10312.46      10312.90       112.23 o
  -1   1   6        581.39        564.68        10.60 o
   1   1   6      24523.02      24930.03       260.51 o
   3   1   6       5774.49       5725.92        59.08 o
   5   1   6       2159.66       2343.60        27.04 o
   7   1   6        938.22        890.63        15.05 o
   9   1   6        274.90        272.53        12.50 o
  11   1   6        232.38        240.27        14.08 o
  13   1   6       2884.40       2850.08        60.79 o
 -16   2   6        214.01        245.71        34.17 o
 -14   2   6        951.67        976.85        35.56 o
 -12   2   6        428.81        430.07        20.75 o
 -10   2   6       1154.39       1161.82        22.73 o
  -8   2   6       3132.76       3059.36        57.20 o
  -6   2   6       3217.03       3137.73        34.39 o
  -4   2   6       4438.04       4441.06        63.43 o
  -2   2   6        439.05        407.74         8.01 o
   0   2   6        422.71        434.70         8.75 o
   2   2   6       5357.78       5692.13        57.97 o
   4   2   6        567.98        614.38        13.59 o
   6   2   6       3050.18       2911.58        31.61 o
   8   2   6       3819.16       3797.46        39.39 o
  10   2   6       1245.93       1201.88        23.95 o
  12   2   6        757.99        762.41        25.40 o
  14   2   6         24.69          5.77        17.65 o
 -15   3   6        214.55        166.36        65.13 o
 -13   3   6       2412.95       2427.00        73.94 o
 -11   3   6       1018.89       1032.32        23.68 o
  -9   3   6       5168.86       5039.89        60.84 o
  -7   3   6        112.96        102.85         7.68 o
  -5   3   6        273.16        261.83         8.74 o
  -3   3   6       2293.04       2170.59        27.82 o
  -1   3   6       1198.18       1112.85        16.14 o
   1   3   6       3171.03       2965.78        32.97 o
   3   3   6       2990.89       2841.33        31.69 o
   5   3   6        124.87        129.28         6.68 o
   7   3   6       3194.44       3060.36        43.52 o
   9   3   6        675.74        637.43        18.84 o
  11   3   6        728.12        688.66        27.69 o
 -14   4   6        568.52        601.18        52.60 o
 -12   4   6        365.45        317.14        19.49 o
 -10   4   6        282.71        301.68        19.23 o
  -8   4   6        830.10        798.50        22.34 o
  -6   4   6       2055.49       2074.66        36.88 o
  -4   4   6       2018.83       1965.83        27.47 o
  -2   4   6        583.99        587.56        15.24 o
   0   4   6         78.39         58.46         7.01 o
   2   4   6       3576.04       3645.91        47.06 o
   4   4   6       1394.11       1478.05        27.40 o
   6   4   6       1858.44       1819.98        35.02 o
   8   4   6       1465.70       1504.46        31.56 o
  10   4   6        894.85       1022.06        27.98 o
 -11   5   6        827.06        814.05        33.51 o
  -9   5   6        392.35        414.15        23.14 o
  -7   5   6        132.68        140.77        12.73 o
  -5   5   6        693.78        713.66        29.99 o
  -3   5   6       1538.98       1564.08        33.87 o
  -1   5   6        652.64        643.13        20.24 o
   1   5   6        757.90        862.98        20.43 o
   3   5   6       1619.16       1661.09        42.55 o
   5   5   6        145.46        158.41        12.94 o
   7   5   6       1076.43       1046.94        30.53 o
  -6   6   6        643.33        683.00        34.11 o
  -4   6   6         44.97         39.95        25.25 o
  -2   6   6        135.34        110.45        23.14 o
   0   6   6        268.81        298.73        23.21 o
   2   6   6       1571.98       1686.01        48.50 o
  -5  -6   7          3.20        -18.48        18.48 o
  -3  -6   7         24.44         37.59        18.76 o
  -1  -6   7         27.02         21.12        18.80 o
   1  -6   7        886.28        938.92        40.89 o
 -10  -5   7         62.11         68.74        17.54 o
  -8  -5   7        319.29        307.86        31.43 o
  -6  -5   7        350.16        359.73        19.88 o
  -4  -5   7        190.91        225.85        17.11 o
  -2  -5   7       1195.82       1262.85        40.00 o
   0  -5   7        296.19        203.24       123.10 o
   2  -5   7        283.66        318.99       144.93 o
   4  -5   7         80.72         73.62        18.62 o
   6  -5   7        872.05        962.24        50.81 o
 -13  -4   7        223.08        207.33        28.85 o
 -11  -4   7        420.56        440.53        43.12 o
  -9  -4   7        216.94        200.36        13.78 o
  -7  -4   7       1269.90       1201.90        23.58 o
  -5  -4   7        144.77        154.90         9.05 o
  -3  -4   7          0.84         -3.73         6.36 o
  -1  -4   7       2089.98       2096.63        35.57 o
   1  -4   7       1467.38       1490.60        35.00 o
   3  -4   7        880.08        847.01        27.81 o
   5  -4   7        492.68        494.03        25.51 o
   7  -4   7        683.22        719.27        62.26 o
   9  -4   7         48.97         20.40        22.19 o
 -14  -3   7        591.92        512.20        29.13 o
 -12  -3   7        279.59        276.80        25.12 o
 -10  -3   7        157.97        136.12        11.02 o
  -8  -3   7       3956.77       3929.49        45.54 o
  -6  -3   7        581.33        526.29        13.64 o
  -4  -3   7        550.78        544.52        11.15 o
  -2  -3   7        176.67        158.95         6.49 o
   0  -3   7       1523.32       1469.52        23.13 o
   2  -3   7        602.01        590.59        13.90 o
   4  -3   7        217.65        214.52         9.93 o
   6  -3   7       1100.08       1058.98        29.91 o
   8  -3   7        536.47        574.05        28.47 o
  10  -3   7        209.54        195.38        26.84 o
  12  -3   7        482.43        569.33        49.02 o
 -15  -2   7         78.47        101.63        28.27 o
 -13  -2   7       1174.00       1229.05        32.49 o
 -11  -2   7        211.59        208.14        11.47 o
  -9  -2   7        915.45        900.45        22.81 o
  -7  -2   7       2503.13       2485.31        29.46 o
  -5  -2   7        839.15        776.29        12.91 o
  -3  -2   7        580.89        593.25        10.98 o
  -1  -2   7       2273.23       2312.36        27.47 o
   1  -2   7        208.84        213.64         6.88 o
   3  -2   7        735.83        717.13        15.94 o
   5  -2   7        868.10        852.33        22.91 o
   7  -2   7       1959.52       1881.05        40.40 o
   9  -2   7       1429.80       1412.90        49.03 o
  11  -2   7        213.40        288.42        29.34 o
  13  -2   7        199.04        195.03        32.92 o
 -16  -1   7         11.67         23.98        18.35 o
 -14  -1   7        203.32        182.14        26.84 o
 -12  -1   7        691.70        681.25        25.57 o
 -10  -1   7       1002.76       1030.01        20.37 o
  -8  -1   7       1077.00       1075.92        16.70 o
  -6  -1   7       1603.58       1637.25        20.20 o
  -4  -1   7        816.42        807.23        11.57 o
  -2  -1   7       6361.00       6800.37        87.20 o
   0  -1   7       2830.08       2883.96        32.95 o
   2  -1   7       2914.27       3099.85        34.16 o
   4  -1   7       3338.68       3306.03        42.83 o
   6  -1   7        461.11        445.89        14.57 o
   8  -1   7        348.24        371.74        19.18 o
  10  -1   7        496.87        512.23        25.42 o
  12  -1   7       2380.81       2288.74       135.62 o
  14  -1   7        277.67        265.16        37.93 o
 -17   0   7       1083.42       1058.26        55.80 o
 -15   0   7        311.66        264.77        27.21 o
 -13   0   7        613.14        686.12        37.83 o
 -11   0   7        672.27        711.47        21.03 o
  -9   0   7       3477.98       3835.30        42.44 o
  -7   0   7       1169.39       1155.83        17.91 o
  -5   0   7         14.98         10.06         4.22 o
  -3   0   7       4917.24       5298.02        54.08 o
  -1   0   7      12217.32      12443.50       142.53 o
   1   0   7        390.82        409.84         8.86 o
   3   0   7        108.17         88.37         4.89 o
   5   0   7        585.37        510.65        10.99 o
   7   0   7       1459.60       1355.05        20.19 o
   9   0   7         36.56         35.36         7.71 o
  11   0   7        680.76        674.61        21.30 o
  13   0   7        110.76        137.41        29.95 o
 -16   1   7          9.90         15.32        20.14 o
 -14   1   7        227.58        236.57        21.88 o
 -12   1   7        703.09        664.51        19.23 o
 -10   1   7        976.62        973.49        27.74 o
  -8   1   7       1122.68       1123.69        17.16 o
  -6   1   7       1629.23       1624.35        22.08 o
  -4   1   7        846.38        850.95        16.09 o
  -2   1   7       6312.12       6747.14       112.40 o
   0   1   7       2841.73       2805.04        30.28 o
   2   1   7       2995.01       3119.19        35.62 o
   4   1   7       3320.43       3293.35        37.26 o
   6   1   7        468.35        448.31        11.08 o
   8   1   7        357.40        382.52        12.35 o
  10   1   7        487.37        472.17        16.46 o
  12   1   7       2432.09       2359.32        40.44 o
  14   1   7        273.01        248.41        22.29 o
 -15   2   7         87.20         29.49        21.23 o
 -13   2   7       1164.20       1163.00        74.07 o
 -11   2   7        216.51        227.19        14.36 o
  -9   2   7        893.49        917.66        21.88 o
  -7   2   7       2478.26       2448.11        29.49 o
  -5   2   7        867.10        819.45        13.25 o
  -3   2   7        595.43        592.20        10.89 o
  -1   2   7       2191.45       2228.85        24.40 o
   1   2   7        237.28        254.86         9.25 o
   3   2   7        712.15        679.42        13.66 o
   5   2   7        878.23        876.12        16.61 o
   7   2   7       1939.51       1871.79        25.30 o
   9   2   7       1439.79       1383.49        25.22 o
  11   2   7        216.97        236.13        12.81 o
  13   2   7        201.04        213.90        23.49 o
 -14   3   7        576.41        614.42        57.26 o
 -12   3   7        259.36        296.80        17.80 o
 -10   3   7        164.82        146.16        11.57 o
  -8   3   7       3961.26       3948.48        48.87 o
  -6   3   7        603.47        543.36        14.69 o
  -4   3   7        558.25        524.28        12.59 o
  -2   3   7        185.93        167.10         7.12 o
   0   3   7       1531.35       1492.67        19.92 o
   2   3   7        580.69        580.30        11.87 o
   4   3   7        218.68        217.10         8.28 o
   6   3   7       1114.87       1090.29        20.80 o
   8   3   7        541.26        592.74        17.65 o
  10   3   7        205.36        204.56        15.39 o
  12   3   7        459.06        524.18        41.18 o
 -13   4   7        231.64        205.78        23.82 o
 -11   4   7        419.55        441.95        19.55 o
  -9   4   7        199.32        192.13        16.00 o
  -7   4   7       1226.27       1199.79        30.86 o
  -5   4   7        150.79        139.76        12.69 o
  -3   4   7          1.31         -5.12         7.26 o
  -1   4   7       2090.30       2032.65        31.24 o
   1   4   7       1417.37       1419.02        23.05 o
   3   4   7        889.42        875.10        18.68 o
   5   4   7        495.99        573.62        19.29 o
   7   4   7        656.68        677.08        22.30 o
   9   4   7         43.90         37.07        13.87 o
 -10   5   7         57.60         72.44        17.64 o
  -8   5   7        326.76        318.61        18.26 o
  -6   5   7        357.72        338.75        19.77 o
  -4   5   7        184.15        210.22        14.05 o
  -2   5   7       1189.09       1204.15        32.63 o
   0   5   7        283.65        270.79        12.25 o
   2   5   7        284.49        312.17        15.87 o
   4   5   7         85.02        101.56        18.97 o
   6   5   7        878.15        906.96        28.49 o
  -5   6   7          2.72         -7.13        27.45 o
  -3   6   7         24.35         44.75        24.39 o
  -1   6   7         28.17         28.84        27.13 o
   1   6   7        895.66        908.91        50.59 o
  -4  -6   8        696.94        750.74        46.25 o
  -2  -6   8        152.53        182.69        28.99 o
   0  -6   8        314.07        251.93        26.94 o
  -9  -5   8        767.63        705.43        39.67 o
  -7  -5   8         22.60          5.06        11.75 o
  -5  -5   8        243.97        216.30        15.30 o
  -3  -5   8       1336.82       1395.70        35.54 o
  -1  -5   8        255.42        243.18        62.55 o
   1  -5   8         16.78         14.31        11.75 o
   3  -5   8        716.80        664.42        30.70 o
   5  -5   8        711.52        724.42        37.19 o
   7  -5   8        127.54        122.05        49.34 o
 -12  -4   8        372.83        311.49        20.86 o
 -10  -4   8          7.83          9.43        11.25 o
  -8  -4   8        630.04        633.19        27.34 o
  -6  -4   8        245.74        243.24        11.94 o
  -4  -4   8       1779.78       1771.44        29.58 o
  -2  -4   8        457.67        443.23        14.56 o
   0  -4   8       1143.65       1100.66        23.26 o
   2  -4   8        691.97        650.23        20.84 o
   4  -4   8        424.76        386.52        16.24 o
   6  -4   8        101.07         56.39        27.63 o
  10  -4   8        378.83        397.57        36.86 o
 -15  -3   8         42.21         62.99        18.39 o
 -13  -3   8       1359.74       1312.14        52.36 o
 -11  -3   8        891.30        883.66        26.48 o
  -9  -3   8        200.09        188.30        10.16 o
  -7  -3   8        778.17        786.03        15.89 o
  -5  -3   8       1994.33       1965.44        25.86 o
  -3  -3   8        141.49        121.80         7.09 o
  -1  -3   8        219.47        227.83        10.94 o
   1  -3   8          3.86          5.54         5.95 o
   3  -3   8       2739.65       2616.06        37.39 o
   5  -3   8       1157.29       1141.79        30.85 o
   7  -3   8        435.95        357.46        26.30 o
   9  -3   8         13.67         16.46        21.11 o
  11  -3   8        693.62        585.68        37.39 o
 -16  -2   8        197.44        211.28        21.69 o
 -14  -2   8        400.18        433.45        24.08 o
 -12  -2   8        226.08        213.94        14.79 o
 -10  -2   8       1022.57       1027.73        19.72 o
  -8  -2   8        413.59        396.71        14.30 o
  -6  -2   8        541.78        536.20        12.45 o
  -4  -2   8        693.81        657.37        12.19 o
  -2  -2   8       2427.19       2271.18        28.10 o
   0  -2   8        369.80        364.49        11.07 o
   2  -2   8        348.15        349.22        10.85 o
   4  -2   8       2582.03       2573.16        40.59 o
   6  -2   8        246.05        230.50        13.83 o
  10  -2   8       1232.67       1272.44        66.92 o
  12  -2   8        131.24        149.44        22.82 o
 -17  -1   8          7.14         -1.86        24.36 o
 -15  -1   8       1335.78       1371.84        38.20 o
 -13  -1   8        381.64        390.27        21.01 o
 -11  -1   8        882.36        909.72        29.55 o
  -9  -1   8       2853.04       2955.28        34.53 o
  -7  -1   8       3338.05       3420.54        40.10 o
  -5  -1   8        520.57        486.14         9.95 o
  -3  -1   8       1179.29       1246.07        18.92 o
  -1  -1   8        211.94        256.95         7.55 o
   1  -1   8        318.82        312.20         7.89 o
   3  -1   8       2733.26       2615.72        32.33 o
   5  -1   8        631.04        664.70        16.65 o
   7  -1   8         16.91          3.05         9.64 o
   9  -1   8        352.18        381.32        21.04 o
  11  -1   8        426.10        453.75        34.35 o
  13  -1   8        106.93         67.63        30.77 o
 -16   0   8         93.58         76.85        22.09 o
 -14   0   8        243.71        278.71        31.13 o
 -12   0   8        956.33        912.18        28.05 o
 -10   0   8       2986.44       3088.44        39.83 o
  -8   0   8        534.32        572.72        16.57 o
  -6   0   8          1.29          5.58         4.78 o
  -4   0   8      16112.40      17079.11       169.82 o
  -2   0   8       3256.43       3061.99        34.62 o
   0   0   8        384.09        340.36         7.97 o
   2   0   8       1407.24       1413.42        17.99 o
   4   0   8       4276.37       4131.31        44.96 o
   6   0   8        746.76        708.86        13.34 o
   8   0   8        897.00        888.39        28.53 o
  10   0   8        255.33        241.20        13.73 o
  12   0   8       1797.23       1852.90        45.60 o
 -17   1   8          6.10          5.17        24.13 o
 -15   1   8       1340.49       1343.35        68.71 o
 -13   1   8        393.97        382.18        35.07 o
 -11   1   8        865.24        840.65        28.58 o
  -9   1   8       2729.87       2842.83        37.35 o
  -7   1   8       3282.20       3364.80        47.86 o
  -5   1   8        497.92        457.16        10.25 o
  -3   1   8       1216.89       1265.44        17.03 o
  -1   1   8        224.22        278.35         8.26 o
   1   1   8        320.18        322.21         7.90 o
   3   1   8       2802.08       2690.00        29.10 o
   5   1   8        627.89        662.88        14.54 o
   7   1   8         20.55         25.64         7.37 o
   9   1   8        366.79        344.65        16.78 o
  11   1   8        429.41        435.46        17.25 o
  13   1   8         98.25         91.12        21.24 o
 -16   2   8        204.46        206.50        27.00 o
 -14   2   8        395.94        453.17        31.71 o
 -12   2   8        225.13        206.61        17.28 o
 -10   2   8       1055.91       1054.16        23.43 o
  -8   2   8        384.00        362.28        10.89 o
  -6   2   8        534.38        511.83        11.25 o
  -4   2   8        643.77        617.89        11.43 o
  -2   2   8       2449.64       2330.24        25.03 o
   0   2   8        376.26        379.24        12.26 o
   2   2   8        364.09        354.73         8.35 o
   4   2   8       2571.78       2622.10        30.84 o
   6   2   8        231.84        231.74         9.32 o
   8   2   8        892.34        806.31        18.69 o
  10   2   8       1234.77       1193.27        25.01 o
  12   2   8        124.84        142.38        16.29 o
 -15   3   8         45.24         53.85        20.79 o
 -13   3   8       1356.10       1138.85        97.54 o
 -11   3   8        916.86        871.23        25.53 o
  -9   3   8        200.46        199.06        10.87 o
  -7   3   8        746.94        770.27        16.56 o
  -5   3   8       1978.89       1961.43        25.41 o
  -3   3   8        155.59        124.05         7.09 o
  -1   3   8        219.67        239.81        10.26 o
   1   3   8          4.99          5.65         5.73 o
   3   3   8       2676.65       2517.15        30.76 o
   5   3   8       1200.53       1171.92        22.23 o
   7   3   8        453.88        432.10        16.13 o
   9   3   8         10.72         20.96        12.24 o
  11   3   8        690.88        624.66        23.52 o
 -12   4   8        379.61        363.47        18.92 o
 -10   4   8          6.74         16.76        12.45 o
  -8   4   8        664.59        670.83        21.71 o
  -6   4   8        231.96        210.64        13.21 o
  -4   4   8       1748.38       1717.67        27.80 o
  -2   4   8        449.20        443.94        15.28 o
   0   4   8       1110.43       1032.59        31.92 o
   2   4   8        657.31        626.90        17.74 o
   4   4   8        410.73        417.57        19.44 o
   6   4   8        106.70        109.55        12.15 o
   8   4   8        337.31        399.09        16.79 o
  10   4   8        362.50        357.83        19.54 o
  -9   5   8        773.39        712.20        36.10 o
  -7   5   8         21.36         31.34        16.62 o
  -5   5   8        240.54        240.72        17.51 o
  -3   5   8       1335.31       1422.87        54.13 o
  -1   5   8        255.66        270.94        15.24 o
   1   5   8         20.76         19.95        10.46 o
   3   5   8        707.66        724.43        25.38 o
   5   5   8        708.52        772.59        26.36 o
   7   5   8        120.88         96.76        28.80 o
  -4   6   8        686.60        797.34        48.01 o
  -2   6   8        153.69        188.15        30.96 o
   0   6   8        306.38        311.41        33.12 o
 -10  -5   9        476.07        537.70        87.67 o
  -8  -5   9         65.04         30.14        23.09 o
  -6  -5   9         86.98         41.67        33.12 o
  -4  -5   9        874.00        965.71        35.91 o
  -2  -5   9        102.48         57.06        20.56 o
   0  -5   9       1100.81       1131.86        56.54 o
   2  -5   9       1049.81       1004.08        38.12 o
   4  -5   9        739.23        789.41        51.53 o
   6  -5   9        400.01        387.55        35.43 o
 -13  -4   9        797.35        769.84        50.28 o
 -11  -4   9        378.04        312.41        47.59 o
  -9  -4   9       1244.84       1167.84        41.63 o
  -7  -4   9       1100.68       1090.82        23.21 o
  -5  -4   9       1634.76       1594.43        28.55 o
  -3  -4   9        632.23        653.18        18.07 o
  -1  -4   9        420.39        412.62        16.11 o
   1  -4   9       2183.42       2209.42        36.29 o
   3  -4   9        925.59        871.29        24.64 o
   5  -4   9         80.00         58.00        22.27 o
   9  -4   9        573.55        595.34        66.92 o
 -14  -3   9       2022.74       2021.54        55.42 o
 -12  -3   9        737.35        754.87        25.64 o
 -10  -3   9       1119.71       1167.46        30.11 o
  -8  -3   9        977.03        964.01        19.01 o
  -6  -3   9        103.49        104.11         7.03 o
  -4  -3   9       3414.45       3314.02        43.30 o
  -2  -3   9        944.47        966.00        22.53 o
   0  -3   9       3075.43       3018.97        38.20 o
   2  -3   9       4852.50       4833.41        61.74 o
   4  -3   9        317.64        334.61        19.05 o
   6  -3   9         76.33         34.52        44.91 o
   8  -3   9        215.34        258.01        26.48 o
  10  -3   9        290.40        241.90        31.49 o
 -15  -2   9        981.23        990.42        35.20 o
 -13  -2   9        189.32        214.68        15.11 o
 -11  -2   9         98.61         83.27         9.63 o
  -9  -2   9       2817.41       2726.12        36.01 o
  -7  -2   9        647.21        630.86        13.71 o
  -5  -2   9       4369.15       4313.07        49.50 o
  -3  -2   9       8521.17       8643.11       102.69 o
  -1  -2   9        302.36        281.36         9.31 o
   1  -2   9        786.27        829.65        15.70 o
   3  -2   9          4.44          3.96         6.51 o
   5  -2   9          4.55         -0.34         7.92 o
   7  -2   9       3090.41       3058.45        86.60 o
   9  -2   9         95.00        127.39        22.54 o
  11  -2   9        121.84         54.39        31.85 o
 -16  -1   9        170.63        130.61        32.92 o
 -12  -1   9       1239.14       1192.36        46.55 o
 -10  -1   9       4435.11       4713.20        49.02 o
  -8  -1   9       3946.08       4009.93        47.15 o
  -6  -1   9       2051.91       2181.37        26.93 o
  -4  -1   9       1685.46       1690.62        26.01 o
  -2  -1   9         74.07         75.50         5.03 o
   0  -1   9        486.72        406.04        14.42 o
   2  -1   9       3839.62       3673.93        41.10 o
   4  -1   9        367.54        357.05        11.28 o
   6  -1   9       1078.82        993.04        26.30 o
   8  -1   9         46.09         41.96        13.60 o
  10  -1   9        420.22        384.21        41.33 o
  12  -1   9        409.78        428.21        30.24 o
 -17   0   9          2.64         -1.15        25.20 o
 -15   0   9       1492.74       1582.94        41.99 o
 -13   0   9        310.11        278.82        17.22 o
 -11   0   9        237.48        247.72        11.11 o
  -9   0   9       5341.15       5460.91        62.57 o
  -7   0   9       1592.92       1494.74        24.94 o
  -5   0   9       1506.35       1465.57        20.59 o
  -3   0   9       3176.22       3053.77        33.24 o
  -1   0   9       1084.75       1069.11        15.28 o
   1   0   9         36.75         57.01         4.34 o
   3   0   9        217.85        211.62         7.20 o
   5   0   9        101.67         94.48         6.17 o
   7   0   9       4883.12       4915.88        59.40 o
   9   0   9       2696.48       2581.07        40.95 o
  11   0   9         57.63         69.68        12.76 o
  13   0   9         21.91         -0.22        23.79 o
 -16   1   9        167.12        238.11        30.40 o
 -12   1   9       1234.19       1266.10        59.38 o
 -10   1   9       4424.59       4665.09        76.45 o
  -8   1   9       3951.92       3969.67        44.62 o
  -6   1   9       1989.72       2094.88        26.11 o
  -4   1   9       1611.77       1608.83        20.77 o
  -2   1   9         71.50         79.74         5.86 o
   0   1   9        502.26        417.66         8.75 o
   2   1   9       3906.14       3752.94        43.08 o
   4   1   9        366.60        354.63        11.31 o
   6   1   9       1067.48        962.54        17.12 o
   8   1   9         46.42         51.42         8.87 o
  10   1   9        403.11        353.84        17.67 o
  12   1   9        403.21        405.04        21.00 o
 -15   2   9        981.58       1043.12        68.35 o
 -13   2   9        178.61        203.69        31.75 o
 -11   2   9        107.90         87.98        11.70 o
  -9   2   9       2826.68       2772.73        37.79 o
  -7   2   9        679.63        695.78        14.47 o
  -5   2   9       4399.57       4316.16        47.51 o
  -3   2   9       8557.34       8657.12        89.14 o
  -1   2   9        308.06        292.60         7.27 o
   1   2   9        817.98        835.55        13.06 o
   3   2   9          3.86          9.56         6.16 o
   5   2   9          6.27          4.94         7.65 o
   7   2   9       2979.16       2917.36        37.03 o
   9   2   9         89.12        109.56        11.26 o
  11   2   9        118.08        141.88        14.34 o
 -14   3   9       2028.92       1936.74        64.51 o
 -12   3   9        722.03        721.20        23.13 o
 -10   3   9       1121.45       1122.53        29.15 o
  -8   3   9        988.61        924.33        29.12 o
  -6   3   9        105.79         98.16         8.36 o
  -4   3   9       3414.35       3241.72        37.63 o
  -2   3   9        968.85       1015.86        16.36 o
   0   3   9       3057.72       2966.20        37.93 o
   2   3   9       4878.92       4794.75        52.98 o
   4   3   9        297.83        298.71        12.17 o
   6   3   9         69.06         63.05         9.66 o
   8   3   9        228.32        244.78        17.55 o
  10   3   9        298.01        307.16        16.74 o
 -13   4   9        799.65        796.88        94.11 o
 -11   4   9        380.49        339.86        17.43 o
  -9   4   9       1268.29       1261.33        31.45 o
  -7   4   9       1080.16       1071.96        24.09 o
  -5   4   9       1627.45       1584.98        34.81 o
  -3   4   9        649.29        676.47        18.83 o
  -1   4   9        438.98        438.56        15.56 o
   1   4   9       2157.54       2194.07        32.75 o
   3   4   9        919.02        842.44        26.99 o
   5   4   9         72.37         79.46        13.76 o
   7   4   9        630.58        612.52        21.83 o
   9   4   9        577.97        600.88        34.36 o
 -10   5   9        467.70        524.85        27.90 o
  -8   5   9         61.21         63.97        19.35 o
  -6   5   9         84.47         87.12        17.48 o
  -4   5   9        859.70        903.42        30.97 o
  -2   5   9        108.49         91.60        17.93 o
   0   5   9       1120.36       1203.62        28.72 o
   2   5   9       1073.47       1065.25        29.65 o
   4   5   9        745.21        835.05        39.72 o
   6   5   9        394.99        392.84        27.49 o
  -9  -5  10        428.45        373.88        31.90 o
  -7  -5  10        230.07        242.98        41.87 o
  -5  -5  10       1441.54       1489.22        50.48 o
  -3  -5  10       1085.32       1118.16        41.83 o
  -1  -5  10        868.00        858.77        38.23 o
   3  -5  10        510.11        441.81        27.71 o
   5  -5  10        346.71        375.02        36.50 o
 -12  -4  10         70.13        -23.60        23.86 o
 -10  -4  10        979.29       1000.66        38.85 o
  -8  -4  10        828.78        737.93        40.60 o
  -6  -4  10        577.65        548.41        21.47 o
  -4  -4  10       1929.72       1943.00        40.88 o
  -2  -4  10        388.41        365.72        18.59 o
   0  -4  10       1948.96       1938.74        43.32 o
   2  -4  10          5.19         26.96        10.95 o
   4  -4  10        304.05        337.52        25.95 o
   6  -4  10       1511.27       1538.80        73.89 o
   8  -4  10        951.80       1030.57        43.71 o
 -15  -3  10        842.81        878.53        90.24 o
 -13  -3  10        671.90        729.04        32.51 o
 -11  -3  10        655.57        614.67        23.36 o
  -9  -3  10        320.74        283.35        12.97 o
  -7  -3  10         84.36         81.77         8.74 o
  -5  -3  10       3660.91       3653.49        55.66 o
  -3  -3  10       1801.63       1783.52        29.30 o
  -1  -3  10       2834.51       2798.78        58.96 o
   1  -3  10       2890.42       2826.00        47.35 o
   3  -3  10        174.77        177.30        13.86 o
   5  -3  10        780.00        861.33        39.36 o
   7  -3  10        328.63        328.86        27.55 o
   9  -3  10        383.81        414.03        40.79 o
 -16  -2  10        711.51        663.80        60.48 o
 -14  -2  10         32.46          7.26        18.45 o
 -12  -2  10        611.71        624.79        23.51 o
 -10  -2  10       2445.99       2538.12        36.94 o
  -8  -2  10         23.32         20.64         6.45 o
  -6  -2  10       3335.88       3353.26        39.94 o
  -4  -2  10       4369.90       4339.30        55.01 o
  -2  -2  10       1028.57       1042.70        19.36 o
   0  -2  10       1971.90       1928.09        28.20 o
   2  -2  10       1663.07       1686.88        25.24 o
   4  -2  10       1099.30       1079.61        23.22 o
   6  -2  10       5919.96       6027.82       127.65 o
   8  -2  10        103.89        114.87        20.75 o
  10  -2  10        785.88        919.66        51.53 o
 -17  -1  10         43.08         47.33        22.69 o
 -15  -1  10       1593.38       1551.19        44.13 o
 -13  -1  10        361.98        401.28        19.36 o
 -11  -1  10       2363.45       2304.96        37.55 o
  -9  -1  10       2142.87       2243.52        31.74 o
  -7  -1  10       1140.90       1156.86        17.83 o
  -5  -1  10       1556.35       1517.13        24.10 o
  -3  -1  10        767.24        756.08        14.21 o
  -1  -1  10       3002.00       2952.98        35.90 o
   1  -1  10       6407.73       6434.79        71.56 o
   3  -1  10       2399.75       2439.65        31.66 o
   5  -1  10        521.52        428.85        29.10 o
   7  -1  10       1850.63       1734.11        61.19 o
   9  -1  10         34.28         19.68        20.04 o
  11  -1  10       1798.25       1907.64        57.16 o
 -16   0  10        390.48        426.49        31.90 o
 -14   0  10         55.69         52.25        16.79 o
 -12   0  10         14.71          4.61        12.12 o
 -10   0  10       4091.02       4210.61        72.87 o
  -8   0  10       2230.57       2288.28        30.26 o
  -6   0  10        164.39        139.80         6.66 o
  -4   0  10       5874.22       5894.10        61.12 o
  -2   0  10       2581.05       2636.00        31.44 o
   0   0  10        906.27        816.77        13.10 o
   2   0  10       1038.19       1048.88        16.17 o
   4   0  10       1448.21       1445.08        24.51 o
   6   0  10       6399.38       6102.63        77.60 o
   8   0  10       1156.06       1067.95        24.52 o
  10   0  10         23.41         33.97        10.35 o
  12   0  10        141.08        100.55        35.78 o
 -17   1  10         43.43         58.01        25.00 o
 -15   1  10       1603.49       1488.19        58.02 o
 -13   1  10        363.45        342.46        32.92 o
 -11   1  10       2436.42       2392.54        47.21 o
  -9   1  10       2208.45       2182.70        53.67 o
  -7   1  10       1178.64       1197.93        18.85 o
  -5   1  10       1545.86       1502.64        20.76 o
  -3   1  10        725.25        712.17        14.58 o
  -1   1  10       2975.59       2966.08        36.44 o
   1   1  10       6358.43       6376.99        66.97 o
   3   1  10       2406.53       2443.04        28.96 o
   5   1  10        507.55        469.47        13.88 o
   7   1  10       1869.99       1755.05        30.14 o
   9   1  10         32.83         39.15        10.42 o
  11   1  10       1814.87       1922.91        45.83 o
 -16   2  10        695.80        724.20        35.68 o
 -14   2  10         33.09         16.58        15.76 o
 -12   2  10        598.34        661.91        32.45 o
 -10   2  10       2499.21       2525.10        35.84 o
  -8   2  10         26.51         27.80         7.79 o
  -6   2  10       3318.97       3267.31        38.65 o
  -4   2  10       4337.39       4325.55        47.94 o
  -2   2  10       1023.28       1065.41        17.74 o
   0   2  10       1909.95       1862.87        22.79 o
   2   2  10       1668.76       1659.93        22.94 o
   4   2  10       1077.39       1081.91        20.86 o
   6   2  10       5946.77       6088.69        72.20 o
   8   2  10        116.85        118.81        13.15 o
  10   2  10        783.29        848.28        24.34 o
 -15   3  10        824.67        751.22        69.96 o
 -13   3  10        653.77        687.48        49.11 o
 -11   3  10        655.75        602.19        24.48 o
  -9   3  10        344.43        319.52        13.34 o
  -7   3  10         88.56         52.96        10.40 o
  -5   3  10       3747.54       3732.34        40.73 o
  -3   3  10       1792.64       1783.75        25.62 o
  -1   3  10       2852.26       2879.03        35.27 o
   1   3  10       2925.19       2806.53        32.22 o
   3   3  10        168.64        190.90        11.26 o
   5   3  10        774.60        825.08        33.21 o
   7   3  10        320.61        304.94        16.49 o
   9   3  10        388.76        426.58        22.40 o
 -12   4  10         69.14         70.23        28.45 o
 -10   4  10        948.83        934.94        28.85 o
  -8   4  10        832.22        801.28        24.35 o
  -6   4  10        591.33        599.06        18.30 o
  -4   4  10       1949.25       1962.01        31.22 o
  -2   4  10        395.40        408.12        17.58 o
   0   4  10       1942.38       1925.92        33.35 o
   2   4  10          9.12          6.79        10.04 o
   4   4  10        289.86        321.62        18.93 o
   6   4  10       1502.05       1578.27        32.51 o
   8   4  10        962.85       1037.32        31.17 o
  -9   5  10        418.11        433.27        27.56 o
  -7   5  10        229.17        231.69        21.88 o
  -5   5  10       1455.74       1470.98        44.09 o
  -3   5  10       1117.97       1178.11        29.14 o
  -1   5  10        876.85        938.93        30.41 o
   3   5  10        501.69        547.45        37.69 o
   5   5  10        357.46        385.78        21.40 o
  -8  -5  11         14.14         17.11        26.91 o
  -6  -5  11        935.49        909.94        45.10 o
  -4  -5  11        281.16        278.05        35.78 o
  -2  -5  11        441.19        471.28        41.87 o
   0  -5  11        418.58        440.98        29.69 o
   2  -5  11        157.12        109.19        38.45 o
  -9  -4  11        674.46        739.14        35.64 o
  -7  -4  11        308.74        276.08        17.16 o
  -5  -4  11       1557.67       1553.59        41.26 o
  -3  -4  11        229.52        198.73        21.31 o
  -1  -4  11        472.14        486.94        22.21 o
   1  -4  11        428.15        432.08        24.24 o
   3  -4  11        752.52        767.50        31.88 o
   5  -4  11       1082.61       1156.81        39.16 o
   7  -4  11        232.70        234.25        23.54 o
 -14  -3  11         94.94         58.14        32.77 o
 -12  -3  11        136.56        100.94        23.48 o
 -10  -3  11         68.13         79.43        15.03 o
  -8  -3  11        316.19        357.71        16.56 o
  -6  -3  11       1867.10       1883.04        41.23 o
  -4  -3  11       1525.42       1476.59        31.34 o
  -2  -3  11       1311.53       1341.52        28.48 o
   0  -3  11        625.28        630.11        19.59 o
   2  -3  11        489.77        482.46        21.68 o
   4  -3  11        382.26        399.54        24.45 o
   6  -3  11        537.11        512.43        38.65 o
   8  -3  11         14.00         -1.90        17.98 o
 -15  -2  11         68.26         99.12        46.52 o
 -13  -2  11        466.53        483.98        22.19 o
 -11  -2  11        615.95        616.33        22.01 o
  -9  -2  11       1775.11       1815.15        28.64 o
  -7  -2  11        503.22        470.32        14.31 o
  -5  -2  11        166.40        158.09         9.75 o
  -3  -2  11        641.32        605.09        15.44 o
  -1  -2  11       1197.88       1114.20        20.99 o
   1  -2  11        429.28        424.30        13.08 o
   3  -2  11        986.19        924.58        38.89 o
   5  -2  11        930.92        909.31        25.72 o
   7  -2  11       1479.94       1399.89        57.26 o
   9  -2  11         49.90         50.69        19.00 o
 -16  -1  11       1261.28       1356.63        61.37 o
 -14  -1  11          9.41         -3.68        15.63 o
 -12  -1  11        277.27        278.06        16.08 o
 -10  -1  11        173.85        183.26        13.04 o
  -8  -1  11       2310.42       2333.84        34.43 o
  -6  -1  11       1063.78       1033.14        15.91 o
  -4  -1  11        340.48        324.18        11.21 o
  -2  -1  11        893.69        822.66        15.16 o
   0  -1  11       8666.19       8729.84        95.67 o
   2  -1  11       1063.15       1102.37        17.77 o
   4  -1  11        282.30        284.27        12.72 o
   6  -1  11        132.07         85.74        52.42 o
   8  -1  11        843.68        839.37        33.87 o
  10  -1  11       2212.69       2333.64        60.99 o
 -15   0  11         14.10         32.12        18.21 o
 -13   0  11        130.54        143.71        18.55 o
 -11   0  11       3668.56       3801.21        55.11 o
  -9   0  11        390.36        372.19        16.06 o
  -7   0  11       1843.87       1875.81        24.72 o
  -5   0  11         59.39         47.23         6.23 o
  -3   0  11        705.54        699.97        13.16 o
  -1   0  11       1391.41       1361.13        19.41 o
   1   0  11        461.39        463.84        10.30 o
   3   0  11        286.78        259.78        11.85 o
   5   0  11       4161.76       4182.75        68.78 o
   7   0  11        767.80        760.37        19.22 o
   9   0  11          1.17         -9.95         9.95 o
  11   0  11          0.03          3.56        17.81 o
 -16   1  11       1237.21       1391.59        57.96 o
 -14   1  11          9.66         -2.92        12.41 o
 -12   1  11        279.41        283.13        39.73 o
 -10   1  11        181.84        185.63        11.41 o
  -8   1  11       2351.68       2308.67        37.04 o
  -6   1  11       1082.10       1071.13        18.07 o
  -4   1  11        369.49        350.95        11.10 o
  -2   1  11        885.84        825.95        16.11 o
   0   1  11       8633.09       8634.02        83.41 o
   2   1  11       1049.04       1067.26        18.38 o
   4   1  11        284.46        296.22        13.83 o
   6   1  11        140.76        129.09         9.65 o
   8   1  11        824.22        809.03        23.11 o
  10   1  11       2166.94       2261.34        43.05 o
 -15   2  11         65.49         69.85        22.86 o
 -13   2  11        455.56        419.76        38.96 o
 -11   2  11        649.63        626.41        20.14 o
  -9   2  11       1756.68       1778.15        34.70 o
  -7   2  11        505.58        493.74        13.89 o
  -5   2  11        161.06        151.05         8.60 o
  -3   2  11        665.39        653.95        14.65 o
  -1   2  11       1229.92       1157.81        21.28 o
   1   2  11        423.00        431.15        13.66 o
   3   2  11        998.01        998.58        19.89 o
   5   2  11       1012.72       1013.71        20.30 o
   7   2  11       1480.17       1494.83        28.95 o
   9   2  11         53.41         71.56        12.38 o
 -14   3  11         91.45         41.42        23.05 o
 -12   3  11        143.78        142.93        16.21 o
 -10   3  11         69.03         52.88        13.29 o
  -8   3  11        305.96        304.18        15.79 o
  -6   3  11       1808.89       1781.32        31.58 o
  -4   3  11       1507.20       1463.70        28.37 o
  -2   3  11       1278.82       1278.58        22.06 o
   0   3  11        628.80        653.60        14.28 o
   2   3  11        481.97        464.23        16.62 o
   4   3  11        379.10        417.52        16.77 o
   6   3  11        546.09        562.21        19.80 o
   8   3  11         16.01         16.02        14.15 o
 -11   4  11        642.89        685.46        32.63 o
  -9   4  11        687.85        694.88        27.63 o
  -7   4  11        316.06        304.67        17.00 o
  -5   4  11       1528.89       1557.51        36.73 o
  -3   4  11        238.02        224.19        13.92 o
  -1   4  11        510.55        512.24        21.32 o
   1   4  11        399.77        413.96        23.34 o
   3   4  11        746.89        797.55        23.83 o
   5   4  11       1093.28       1150.54        30.67 o
   7   4  11        235.26        259.21        22.19 o
  -8   5  11         13.87         21.36        25.91 o
  -6   5  11        939.78        933.56        31.08 o
  -4   5  11        279.41        311.87        18.73 o
  -2   5  11        419.56        496.83        23.33 o
   0   5  11        393.84        404.78        23.05 o
   2   5  11        151.24        185.65        20.09 o
  -7  -5  12        359.36        419.05        33.63 o
  -5  -5  12        172.49        166.60        25.32 o
  -3  -5  12        224.79        278.30        27.05 o
  -1  -5  12        316.74        303.64        26.12 o
   1  -5  12         70.88         35.60        19.61 o
 -12  -4  12        391.75        421.36        35.34 o
 -10  -4  12        375.25        389.46        31.05 o
  -8  -4  12        245.17        241.84        21.95 o
  -6  -4  12        482.82        460.58        48.67 o
  -4  -4  12       1048.92        983.06        29.48 o
  -2  -4  12        349.30        364.50        16.66 o
   0  -4  12        376.85        373.13        19.62 o
   2  -4  12        764.35        760.56        31.43 o
   4  -4  12       1098.89       1075.80        41.01 o
   6  -4  12         16.55         -9.57        19.82 o
 -13  -3  12          9.79         -4.10        16.04 o
 -11  -3  12        675.88        581.55        27.54 o
  -9  -3  12         85.50         34.48        14.91 o
  -7  -3  12       1459.90       1381.14        37.01 o
  -5  -3  12        377.87        416.06        19.63 o
  -3  -3  12         62.81         72.22        10.29 o
  -1  -3  12        395.27        402.35        15.88 o
   1  -3  12        107.94        118.21        11.23 o
   3  -3  12        587.46        607.49        27.35 o
   5  -3  12        520.27        521.24        28.07 o
   7  -3  12        163.46        192.31        20.20 o
 -14  -2  12         76.47         34.68        21.54 o
 -12  -2  12       1153.22       1228.52        40.02 o
 -10  -2  12       1112.47       1003.79        32.51 o
  -8  -2  12        117.03        104.96        10.27 o
  -6  -2  12        186.56        177.83        13.15 o
  -4  -2  12        834.17        800.77        18.23 o
  -2  -2  12        973.63        956.99        20.04 o
   0  -2  12         60.30         66.08         8.19 o
   2  -2  12          6.40          3.76        10.16 o
   4  -2  12       2066.39       2061.76        49.13 o
   6  -2  12        173.33        163.18        22.54 o
   8  -2  12        104.34        112.31        18.57 o
  10  -2  12        222.00        203.67        25.28 o
 -15  -1  12        265.59        268.38        32.92 o
 -13  -1  12        101.27        116.81        18.04 o
 -11  -1  12        673.15        673.77        22.74 o
  -9  -1  12       1107.76       1104.85        26.28 o
  -7  -1  12       1670.39       1693.12        22.88 o
  -5  -1  12        427.75        423.68        13.73 o
  -3  -1  12       3194.12       3187.27        42.27 o
  -1  -1  12       1727.82       1732.55        25.12 o
   1  -1  12       1141.67       1117.38        23.28 o
   3  -1  12       2201.38       2228.52        39.81 o
   5  -1  12       1220.90       1218.80        28.19 o
   7  -1  12        230.96        238.68        23.62 o
   9  -1  12       1186.29       1276.62        37.85 o
 -16   0  12         13.11          8.57        40.26 o
 -14   0  12        564.52        613.14        37.65 o
 -12   0  12        325.55        329.53        98.02 o
 -10   0  12        118.82        117.26        10.65 o
  -8   0  12          4.03          4.13        11.30 o
  -6   0  12        923.75        860.76        17.18 o
  -4   0  12         73.42         65.60         6.80 o
  -2   0  12       1661.11       1641.48        24.39 o
   0   0  12       2197.52       2171.16        29.55 o
   2   0  12        522.47        497.91        14.46 o
   6   0  12        586.93        605.11        25.05 o
   8   0  12          2.38          1.83         9.67 o
  10   0  12        136.43        130.56        19.58 o
 -15   1  12        257.39        269.10        32.09 o
 -13   1  12         99.63        -13.05        13.52 o
 -11   1  12        688.33        732.20        38.39 o
  -9   1  12       1081.19       1059.02        26.00 o
  -7   1  12       1657.63       1647.26        26.90 o
  -5   1  12        427.64        419.94        12.10 o
  -3   1  12       3216.64       3184.54        40.50 o
  -1   1  12       1749.16       1727.41        26.57 o
   1   1  12       1119.72       1110.76        18.24 o
   3   1  12       2194.71       2209.45        34.47 o
   5   1  12       1201.43       1174.09        31.69 o
   7   1  12        236.50        258.07        13.60 o
   9   1  12       1195.74       1255.78        30.61 o
 -14   2  12         69.29         63.08        50.99 o
 -12   2  12       1137.90       1191.35        32.90 o
 -10   2  12       1142.97       1053.41        28.10 o
  -8   2  12        118.67        101.88        10.97 o
  -6   2  12        174.68        162.28         9.82 o
  -4   2  12        836.21        819.65        17.23 o
  -2   2  12        979.04        961.33        18.65 o
   0   2  12         67.67         63.33         5.75 o
   2   2  12          6.73          8.64         6.60 o
   4   2  12       2063.64       2057.58        34.99 o
   6   2  12        179.68        152.77        13.89 o
   8   2  12         96.52        110.71        13.09 o
  10   2  12        224.37        202.27        16.71 o
 -13   3  12          9.60         -3.58        19.95 o
 -11   3  12        649.55        463.78        43.54 o
  -9   3  12         87.33         67.17        26.08 o
  -7   3  12       1428.25       1363.49        39.02 o
  -5   3  12        379.10        383.36        15.09 o
  -3   3  12         53.70         73.67        10.12 o
  -1   3  12        413.38        433.52        13.50 o
   1   3  12        106.11        116.81         9.59 o
   3   3  12        588.55        591.03        19.79 o
   5   3  12        515.61        477.15        22.61 o
   7   3  12        166.37        192.48        15.98 o
 -12   4  12        391.12        385.62        28.56 o
 -10   4  12        372.30        353.58        21.83 o
  -8   4  12        250.14        251.81        30.59 o
  -6   4  12        476.52        533.51        25.01 o
  -4   4  12       1041.25        992.26        28.96 o
  -2   4  12        364.42        385.34        15.41 o
   0   4  12        386.96        359.51        18.75 o
   2   4  12        790.90        863.95        23.36 o
   4   4  12       1110.90       1121.54        31.29 o
   6   4  12         15.01         17.58        16.78 o
  -7   5  12        366.26        392.37        26.30 o
  -5   5  12        167.95        210.74        22.41 o
  -3   5  12        223.00        239.50        22.24 o
  -1   5  12        306.71        323.33        23.07 o
   1   5  12         68.06         87.34        19.86 o
  -6  -5  13        761.14        632.87        37.96 o
  -4  -5  13        414.08        426.41        39.36 o
  -2  -5  13        125.41        174.67        26.18 o
   0  -5  13        290.64        285.40        30.24 o
 -11  -4  13        464.18        496.06        42.76 o
  -9  -4  13        253.85        199.93        27.26 o
  -7  -4  13       1549.89       1379.65       110.03 o
  -5  -4  13       2147.12       2209.98        59.56 o
  -3  -4  13         43.56         40.13        13.40 o
  -1  -4  13        206.49        205.95        23.50 o
   1  -4  13        426.92        411.39        24.90 o
   3  -4  13         44.21         69.82        18.74 o
   5  -4  13        375.85        402.95        22.62 o
 -12  -3  13        358.13        412.95        31.46 o
 -10  -3  13       1534.07       1447.85        46.54 o
  -8  -3  13         24.27          8.63        17.51 o
  -6  -3  13        556.17        553.01        25.86 o
  -4  -3  13        853.69        806.74        22.52 o
  -2  -3  13        173.00        178.52        12.30 o
   0  -3  13        893.42        872.21        25.73 o
   2  -3  13        352.52        371.35        47.41 o
   4  -3  13        252.00        260.18        19.43 o
   6  -3  13        416.92        484.27        29.22 o
 -15  -2  13        933.41        969.76        52.61 o
 -13  -2  13        841.71        797.71        34.80 o
 -11  -2  13       1244.28       1303.83        62.12 o
  -9  -2  13        631.02        612.44        37.83 o
  -7  -2  13        534.83        483.86        31.95 o
  -5  -2  13       3107.43       3136.54        50.48 o
  -3  -2  13        431.35        437.05        17.77 o
  -1  -2  13        316.89        297.44        20.64 o
   1  -2  13        288.89        295.85        15.35 o
   3  -2  13        985.27        945.99        25.33 o
   5  -2  13       1644.01       1696.54        67.27 o
   7  -2  13        557.33        582.51        37.93 o
   9  -2  13        141.94        136.11        23.21 o
 -16  -1  13        615.91        586.05        47.41 o
 -14  -1  13        475.29        463.09        56.18 o
 -12  -1  13        157.86         65.81        39.01 o
 -10  -1  13       1694.83       1778.95        47.38 o
  -8  -1  13        133.81        122.63        13.09 o
  -6  -1  13        462.90        442.71        17.35 o
  -4  -1  13       1488.83       1457.65        24.62 o
  -2  -1  13        865.61        830.02        18.46 o
   0  -1  13       4473.54       4443.46        63.43 o
   2  -1  13       1595.06       1514.65        32.22 o
   4  -1  13         41.84         41.43         8.21 o
   6  -1  13        115.08         92.32        19.32 o
   8  -1  13        776.66        868.53        36.59 o
 -15   0  13        159.37        155.22        23.08 o
 -13   0  13          2.65         -2.33        12.02 o
 -11   0  13         39.68         30.78        12.51 o
  -9   0  13        352.12        421.73        14.84 o
  -7   0  13        297.69        321.70        11.74 o
  -5   0  13       4960.71       5104.18        65.01 o
  -3   0  13         19.76         14.02         6.92 o
  -1   0  13       3037.12       2974.37        42.02 o
   1   0  13        137.20        153.91        10.74 o
   3   0  13       1202.07       1231.95        24.26 o
   5   0  13        661.11        695.61        25.80 o
   7   0  13          0.61         -4.10         9.23 o
   9   0  13          1.48          8.63        17.12 o
 -16   1  13        609.33        557.85        31.38 o
 -14   1  13        487.07        510.29        41.51 o
 -12   1  13        165.92         43.61        41.25 o
 -10   1  13       1710.21       1768.14        30.45 o
  -8   1  13        119.44        119.16        10.86 o
  -6   1  13        477.85        477.50        13.91 o
  -4   1  13       1481.35       1437.49        25.17 o
  -2   1  13        877.39        849.88        18.57 o
   0   1  13       4415.15       4337.16        45.94 o
   2   1  13       1627.80       1557.73        26.81 o
   4   1  13         41.61         39.62         9.89 o
   6   1  13        110.81        105.16        11.39 o
   8   1  13        802.23        829.57        25.73 o
 -15   2  13        935.08        947.29        54.57 o
 -13   2  13        822.01        847.73        68.71 o
 -11   2  13       1226.14       1249.32        31.19 o
  -9   2  13        653.48        634.87        19.74 o
  -7   2  13        546.25        500.42        23.61 o
  -5   2  13       3070.21       3054.69        52.04 o
  -3   2  13        434.34        475.81        15.90 o
  -1   2  13        307.08        312.12        14.18 o
   1   2  13        285.28        290.48        12.60 o
   3   2  13        956.94        885.14        21.27 o
   5   2  13       1644.11       1715.90        32.41 o
   7   2  13        561.71        617.11        20.49 o
   9   2  13        145.25        139.56        17.16 o
 -12   3  13        363.09        375.69        22.06 o
 -10   3  13       1534.99       1554.46        54.74 o
  -8   3  13         28.50         15.90        14.42 o
  -6   3  13        532.57        550.82        23.29 o
  -4   3  13        825.87        774.40        23.95 o
  -2   3  13        163.41        148.66        14.94 o
   0   3  13        905.66        868.00        21.59 o
   2   3  13        345.92        355.82        23.14 o
   4   3  13        251.65        239.50        15.26 o
   6   3  13        416.35        443.25        20.30 o
 -11   4  13        455.82        474.40        23.48 o
  -9   4  13        256.88        250.70        18.52 o
  -7   4  13       1576.90       1514.30        46.06 o
  -5   4  13       2150.59       2267.73        42.88 o
  -3   4  13         42.08         48.68        13.94 o
  -1   4  13        216.88        218.92        23.43 o
   1   4  13        428.59        410.59        18.76 o
   3   4  13         44.69         27.46        18.04 o
   5   4  13        380.31        425.39        25.18 o
  -6   5  13        760.87        768.18        31.87 o
  -4   5  13        426.69        516.42        34.53 o
  -2   5  13        130.95        151.44        35.74 o
   0   5  13        290.71        286.92        24.44 o
 -10  -4  14        362.10        434.24        35.15 o
  -8  -4  14        370.89        317.15        23.63 o
  -6  -4  14        570.69        635.22        35.00 o
  -4  -4  14        113.40         59.28        36.32 o
  -2  -4  14        142.12        145.51        16.71 o
   0  -4  14        935.51       1027.74        33.29 o
   2  -4  14        301.51        304.53        32.21 o
 -13  -3  14        236.29        229.42        26.78 o
 -11  -3  14        676.00        630.60        39.36 o
  -9  -3  14        192.08        198.36        23.81 o
  -7  -3  14        202.55        196.88        39.32 o
  -5  -3  14         96.01         68.24        36.29 o
  -3  -3  14        266.10        215.80        34.35 o
  -1  -3  14       1959.95       1991.43        45.50 o
   1  -3  14        163.70        141.95        16.46 o
   3  -3  14        226.61        195.03        23.62 o
   5  -3  14        364.57        351.91        26.66 o
 -14  -2  14        173.46        149.42        27.74 o
 -12  -2  14        618.22        565.71        52.60 o
 -10  -2  14        758.50        739.56        33.58 o
  -8  -2  14       1501.46       1479.61        66.14 o
  -6  -2  14       1847.00       1843.08        43.80 o
  -4  -2  14         53.31         32.18        20.04 o
  -2  -2  14        256.61        249.91        18.26 o
   0  -2  14       1017.30       1017.46        27.95 o
   2  -2  14         47.97         33.28         9.77 o
   4  -2  14       1154.91       1227.05        49.74 o
   6  -2  14       1304.42       1331.92        52.78 o
   8  -2  14         18.90         21.83        34.71 o
 -15  -1  14        304.59        252.24        30.66 o
 -11  -1  14       1461.02       1449.86       111.53 o
  -9  -1  14        872.66        835.17        31.33 o
  -7  -1  14        471.24        485.47        27.71 o
  -5  -1  14       1290.76       1227.08        46.30 o
  -3  -1  14        386.60        384.48        14.58 o
  -1  -1  14       2444.75       2429.47        41.47 o
   1  -1  14       1571.47       1552.55        33.95 o
   3  -1  14         35.86         45.70        11.00 o
   5  -1  14          2.98         -2.02        11.96 o
   7  -1  14         43.80         45.73        15.72 o
 -14   0  14       1235.90       1199.92        44.75 o
 -12   0  14        308.77        187.69        74.52 o
 -10   0  14        332.30        368.67        18.27 o
  -8   0  14        374.45        407.57        16.88 o
  -6   0  14       3957.45       3814.37        56.97 o
  -4   0  14        215.50        206.42        10.69 o
  -2   0  14        281.22        268.93        16.33 o
   0   0  14       2852.33       2835.14        74.07 o
   2   0  14        171.53        172.36        10.54 o
   4   0  14       1394.48       1445.05        50.71 o
   6   0  14        252.16        225.75        11.81 o
   8   0  14          0.24         -0.47        18.14 o
 -15   1  14        320.07        288.14        32.23 o
 -13   1  14        654.94        227.95        33.64 o
 -11   1  14       1461.28       1529.98        47.89 o
  -9   1  14        885.37        855.94        21.40 o
  -7   1  14        449.55        391.70        16.19 o
  -5   1  14       1251.38       1233.17        24.64 o
  -3   1  14        392.68        383.21        14.32 o
  -1   1  14       2497.61       2477.46        39.81 o
   1   1  14       1618.81       1573.57        27.57 o
   3   1  14         33.37         19.98         7.38 o
   5   1  14          2.96          6.37        13.12 o
   7   1  14         43.50         38.58        12.47 o
 -14   2  14        176.81         97.45        44.08 o
 -12   2  14        606.59        523.92        24.81 o
 -10   2  14        758.07        688.29        46.58 o
  -8   2  14       1458.78       1374.68        36.61 o
  -6   2  14       1770.34       1683.94        50.77 o
  -4   2  14         54.13         50.41        10.11 o
  -2   2  14        269.37        272.86        13.73 o
   0   2  14       1070.98       1019.49        27.70 o
   2   2  14         53.50         50.54         9.22 o
   4   2  14       1138.85       1174.69        28.00 o
   6   2  14       1304.43       1314.33        41.48 o
   8   2  14         16.66         43.76        17.28 o
 -13   3  14        238.86        236.52        34.39 o
 -11   3  14        689.05        726.53        30.76 o
  -9   3  14        196.62        185.91        18.31 o
  -7   3  14        191.83        202.45        18.31 o
  -5   3  14        101.55         95.81        17.84 o
  -3   3  14        257.50        256.32        17.01 o
  -1   3  14       1963.87       1997.51        59.22 o
   1   3  14        152.21        129.42        17.94 o
   3   3  14        222.04        208.79        13.84 o
   5   3  14        370.19        355.77        18.85 o
 -10   4  14        358.74        363.36        22.56 o
  -8   4  14        374.08        334.63        20.61 o
  -6   4  14        589.56        690.90        41.90 o
  -4   4  14        105.95         99.45        19.89 o
  -2   4  14        145.51        182.16        23.89 o
   0   4  14        905.72        942.92        65.13 o
   2   4  14        301.62        316.05        23.01 o
  -9  -4  15        220.26        222.22        41.87 o
  -7  -4  15        508.23        540.17        27.08 o
  -5  -4  15         47.36         79.85        18.62 o
  -3  -4  15        709.67        748.78        31.01 o
  -1  -4  15        630.46        755.80        39.72 o
   1  -4  15        254.01        294.49        26.80 o
 -12  -3  15        616.74        612.75        33.58 o
 -10  -3  15         90.44         37.81        23.47 o
  -8  -3  15        596.20        556.80        27.16 o
  -6  -3  15       1600.01       1668.10        40.35 o
  -4  -3  15       1130.66       1153.59        35.88 o
  -2  -3  15       1712.08       1793.09        44.14 o
   0  -3  15        294.31        258.74        22.62 o
   2  -3  15         28.45         38.59        14.21 o
   4  -3  15        719.03        849.04        39.54 o
 -13  -2  15        894.55        937.76       105.92 o
 -11  -2  15       1078.99       1051.50        39.93 o
  -9  -2  15        464.59        464.10        33.59 o
  -7  -2  15       3997.84       3962.95        80.25 o
  -5  -2  15        310.41        282.31        18.10 o
  -3  -2  15        621.16        529.38        42.94 o
  -1  -2  15       1062.03       1064.64        26.02 o
   1  -2  15       1188.90       1219.89        46.88 o
   3  -2  15       2587.75       2683.20        62.89 o
   5  -2  15        433.09        438.76        26.54 o
 -14  -1  15        431.11        441.71        62.44 o
 -12  -1  15       1195.72       1223.33        54.03 o
 -10  -1  15         32.02         -4.93        15.75 o
  -8  -1  15        929.74        918.86        26.63 o
  -6  -1  15       1065.09       1043.99        28.87 o
  -4  -1  15        259.79        245.06        14.03 o
  -2  -1  15       3155.97       3117.57        60.13 o
   0  -1  15        818.70        836.61        23.29 o
   2  -1  15         41.41         26.62        11.18 o
   4  -1  15        535.00        563.31        20.62 o
   6  -1  15         52.87         38.17        16.61 o
 -15   0  15        333.25        308.83        33.94 o
  -9   0  15         88.56         66.34        20.46 o
  -7   0  15       2674.53       2667.76        76.49 o
  -5   0  15        846.47        907.54        24.71 o
  -3   0  15         49.23         64.01        12.10 o
  -1   0  15       2681.15       2714.23        45.70 o
   1   0  15         17.74         10.82         8.50 o
   3   0  15       2610.74       2756.10       106.94 o
   5   0  15       1197.46       1200.70        31.18 o
   7   0  15        207.27        247.35        20.00 o
 -14   1  15        438.52        459.26        27.41 o
 -12   1  15       1190.45       1203.02        37.49 o
 -10   1  15         36.11         16.99        14.52 o
  -8   1  15        918.67        922.18        25.70 o
  -6   1  15       1076.23       1048.04        30.00 o
  -4   1  15        265.60        271.46        16.27 o
  -2   1  15       3288.66       3249.01        56.02 o
   0   1  15        801.26        773.76        17.14 o
   2   1  15         38.38         15.67         7.76 o
   4   1  15        517.59        537.06        20.01 o
   6   1  15         54.64         52.57        14.87 o
 -13   2  15        917.65        968.74        97.87 o
 -11   2  15       1064.83       1026.46        34.21 o
  -9   2  15        462.51        465.36        20.17 o
  -7   2  15       4010.44       3983.20        59.65 o
  -5   2  15        307.31        296.27        16.53 o
  -3   2  15        630.29        565.58        21.77 o
  -1   2  15       1085.08       1064.13        28.24 o
   1   2  15       1171.34       1161.46        25.63 o
   3   2  15       2547.89       2605.28        46.73 o
   5   2  15        410.84        418.99        22.21 o
 -12   3  15        628.68        623.70        40.58 o
 -10   3  15         94.81        109.34        23.07 o
  -8   3  15        602.31        624.91        38.46 o
  -6   3  15       1644.68       1580.60        71.57 o
  -4   3  15       1160.80       1175.71        30.36 o
  -2   3  15       1705.55       1751.21        44.29 o
   0   3  15        304.48        267.32        24.01 o
   2   3  15         24.09        -21.47        24.69 o
   4   3  15        711.96        792.01        35.68 o
  -9   4  15        220.60        272.58        31.92 o
  -7   4  15        511.50        602.08        25.92 o
  -5   4  15         47.03         80.94        17.87 o
  -3   4  15        693.99        673.71        31.59 o
  -1   4  15        627.98        704.04        43.15 o
   1   4  15        265.92        321.18        24.38 o
  -6  -4  16         31.78         25.16        25.93 o
  -4  -4  16        149.25        153.96        26.48 o
  -2  -4  16        336.10        307.77        22.61 o
 -11  -3  16        264.28        267.36        26.16 o
  -9  -3  16        468.06        430.74        24.84 o
  -7  -3  16        616.14        600.82        44.73 o
  -5  -3  16        527.82        586.15        45.45 o
  -3  -3  16        413.34        480.00        38.11 o
  -1  -3  16         24.33         31.13        18.05 o
   1  -3  16        160.74        182.19        27.26 o
   3  -3  16       1151.78       1290.26        37.36 o
 -12  -2  16        114.45        114.37        27.34 o
 -10  -2  16         17.22          1.66        22.51 o
  -8  -2  16        776.43        787.92        33.63 o
  -6  -2  16        147.39        139.92        26.12 o
  -4  -2  16        132.79        111.36        20.91 o
  -2  -2  16       1932.35       1916.23        44.09 o
   0  -2  16        973.33       1019.14        31.22 o
   2  -2  16       1626.27       1684.73        79.08 o
   4  -2  16        397.34        392.79        23.73 o
 -13  -1  16        398.14        531.59        35.99 o
 -11  -1  16        667.67        632.52        27.15 o
  -9  -1  16        257.20        223.50        18.54 o
  -7  -1  16        829.88        834.73        40.01 o
  -5  -1  16         56.50         59.27        13.77 o
  -3  -1  16       4264.23       4368.67        80.48 o
  -1  -1  16        699.13        679.61        36.50 o
   1  -1  16        124.30        106.40        11.18 o
   3  -1  16       1025.33       1050.70        30.37 o
   5  -1  16         21.38          9.77        16.83 o
 -14   0  16        462.79        389.12        33.79 o
 -10   0  16          6.24        -12.56        12.66 o
  -8   0  16         67.52         27.28        29.54 o
  -6   0  16        249.73        284.30        20.82 o
  -4   0  16       1259.17       1147.47        56.23 o
  -2   0  16        178.07        171.15        10.80 o
   0   0  16        721.59        720.86        18.89 o
   2   0  16        789.26        851.38        28.20 o
   4   0  16        474.43        438.46        26.62 o
   6   0  16         10.14         29.92        16.51 o
 -13   1  16        410.93        482.59        80.34 o
 -11   1  16        663.08        654.15        23.12 o
  -9   1  16        265.73        236.39        19.12 o
  -7   1  16        850.54        786.04        30.57 o
  -5   1  16         50.59         44.84        12.40 o
  -3   1  16       4229.43       4275.79        97.10 o
  -1   1  16        699.98        696.93        21.41 o
   1   1  16        124.13        113.47        10.35 o
   3   1  16       1033.83       1026.35        31.59 o
   5   1  16         20.78         24.24        14.61 o
 -12   2  16        105.36         88.77        23.35 o
 -10   2  16         20.08         23.21        15.39 o
  -8   2  16        804.69        774.20        27.52 o
  -6   2  16        146.34        159.01        16.22 o
  -4   2  16        141.66        143.52        15.16 o
  -2   2  16       1889.66       1887.36        35.97 o
   0   2  16        969.05       1056.23        36.82 o
   2   2  16       1622.43       1642.85        49.74 o
   4   2  16        400.18        385.99        19.54 o
 -11   3  16        264.61        280.30        21.67 o
  -9   3  16        476.66        518.30        22.85 o
  -7   3  16        626.38        653.21        33.18 o
  -5   3  16        513.76        541.20        22.62 o
  -3   3  16        421.85        429.60        23.04 o
  -1   3  16         24.03         25.46        15.19 o
   1   3  16        161.20        152.82        20.77 o
   3   3  16       1131.11       1256.73        43.78 o
  -6   4  16         31.77         45.83        23.45 o
  -4   4  16        149.01        137.84        26.85 o
  -2   4  16        360.91        369.34        24.95 o
  -8  -3  17        353.59        338.56        24.10 o
  -6  -3  17        951.24        972.70        47.72 o
  -4  -3  17        207.94        233.23        22.12 o
  -2  -3  17        159.83        158.02        17.92 o
   0  -3  17         19.60         16.59        16.47 o
 -11  -2  17        277.63        306.14        56.18 o
  -9  -2  17        132.09        127.84        18.79 o
  -7  -2  17       1478.87       1512.00        39.99 o
  -5  -2  17         28.92         32.46        14.88 o
  -3  -2  17        337.93        300.68        19.69 o
  -1  -2  17         20.50          3.66        15.05 o
   1  -2  17        273.06        302.62        17.79 o
   3  -2  17         54.92         61.13        15.79 o
 -12  -1  17        788.28        780.15        46.36 o
 -10  -1  17         35.68         21.31        17.72 o
  -8  -1  17        112.19         90.03        16.59 o
  -6  -1  17         86.97         83.96        17.11 o
  -4  -1  17        370.03        376.44        23.81 o
  -2  -1  17        581.99        590.49        19.42 o
   0  -1  17        435.80        418.18        23.66 o
   2  -1  17        134.24        122.16        51.89 o
   4  -1  17          9.97         15.53        13.15 o
 -13   0  17          0.03         -6.10        21.15 o
  -9   0  17        183.92        156.39        28.98 o
  -7   0  17        171.22         96.85        76.76 o
  -5   0  17         40.16         31.10        13.29 o
  -3   0  17        341.82        318.62       102.62 o
  -1   0  17        477.20        457.85        18.11 o
   1   0  17       1213.15       1362.31       112.36 o
   3   0  17        230.22        272.11        16.59 o
   5   0  17        425.84        392.52        21.46 o
 -12   1  17        793.47        757.86        44.68 o
 -10   1  17         33.14         37.92        17.39 o
  -8   1  17        107.86         80.00        15.40 o
  -6   1  17         84.47         83.47        18.08 o
  -4   1  17        345.27        377.96        22.72 o
  -2   1  17        561.89        591.90        22.18 o
   0   1  17        430.22        387.90        15.89 o
   2   1  17        138.63        164.98        12.99 o
   4   1  17         10.09         -3.34        14.26 o
 -11   2  17        282.90        317.18        28.03 o
  -9   2  17        137.12        117.10        22.62 o
  -7   2  17       1506.49       1520.20        47.14 o
  -5   2  17         27.73         63.32        16.46 o
  -3   2  17        329.05        325.04        16.87 o
  -1   2  17         19.23         25.21        13.18 o
   1   2  17        283.81        320.69        44.77 o
   3   2  17         54.56         97.12        21.77 o
  -8   3  17        340.39        352.81        25.10 o
  -6   3  17        943.40        974.10        47.30 o
  -4   3  17        202.77        210.67        22.01 o
  -2   3  17        165.14        164.89        25.41 o
   0   3  17         17.92         10.43        28.41 o
  -7  -3  18        290.30        302.98        50.64 o
  -5  -3  18        285.59        255.82        22.10 o
  -3  -3  18        258.95        248.41        25.93 o
 -10  -2  18          8.59        -15.36        20.69 o
  -8  -2  18        713.01        689.11        32.58 o
  -6  -2  18        143.46        107.62        17.69 o
  -4  -2  18        157.46        156.67        17.18 o
  -2  -2  18        422.53        462.62        22.94 o
   0  -2  18         16.43         33.27        18.30 o
   2  -2  18        526.84        567.82        32.50 o
 -11  -1  18          4.17         -7.65        42.05 o
  -9  -1  18        332.59        365.72        37.93 o
  -7  -1  18        383.23        358.94        21.84 o
  -5  -1  18        277.00        286.08        21.05 o
  -3  -1  18        478.34        430.46        18.50 o
  -1  -1  18        536.19        516.60        22.75 o
   1  -1  18        208.64        214.30        16.79 o
   3  -1  18         81.61         74.44        22.26 o
 -12   0  18        834.37        899.29        48.75 o
 -10   0  18         10.15         31.49        35.78 o
  -8   0  18        236.18        208.96        19.96 o
  -6   0  18        236.74        191.45        33.28 o
  -4   0  18        142.27        181.40        23.61 o
  -2   0  18          0.46         11.62        11.20 o
   0   0  18        176.91        187.14        17.10 o
   2   0  18        157.92        190.37        21.17 o
   4   0  18        258.80        249.54        18.98 o
 -11   1  18          4.11         -9.03        16.97 o
  -9   1  18        334.81        338.80        29.65 o
  -7   1  18        398.23        355.30        31.13 o
  -5   1  18        277.27        318.99        26.73 o
  -3   1  18        481.18        473.15        29.21 o
  -1   1  18        516.58        462.33        54.57 o
   1   1  18        206.15        220.81        64.59 o
   3   1  18         83.87         96.63        26.01 o
 -10   2  18          5.98          9.05        22.13 o
  -8   2  18        688.52        667.74        30.12 o
  -6   2  18        144.86        142.92        20.78 o
  -4   2  18        165.22        133.82        27.53 o
  -2   2  18        417.75        436.99        29.96 o
   0   2  18         15.69         19.44        20.55 o
   2   2  18        520.75        555.45        29.86 o
  -7   3  18        272.43        342.48        23.05 o
  -5   3  18        278.31        272.53        47.95 o
  -3   3  18        254.64        241.84        33.41 o
  -7  -2  19        733.12        777.24        36.34 o
  -5  -2  19          7.60        -21.29        21.29 o
  -3  -2  19       1280.33       1396.57        39.28 o
  -1  -2  19        174.96        180.73        19.16 o
 -10  -1  19          3.61        -10.22        27.20 o
  -8  -1  19       1784.90       1726.68        62.62 o
  -6  -1  19        352.94        354.44        21.01 o
  -4  -1  19       1944.73       1967.64        45.15 o
  -2  -1  19        771.45        773.37        29.46 o
   0  -1  19        148.16        142.38        14.96 o
 -11   0  19         49.47         34.99        39.07 o
  -9   0  19       1634.02       1561.99        83.74 o
  -7   0  19        521.97        543.17        48.68 o
  -5   0  19         54.70         55.14        27.73 o
  -3   0  19       1327.56       1407.90        49.31 o
  -1   0  19        695.75        705.65        92.86 o
   1   0  19       1572.79       1748.66        61.14 o
 -10   1  19          3.03          4.79        19.17 o
  -8   1  19       1800.46       1754.44        40.81 o
  -6   1  19        357.11        356.76        24.08 o
  -4   1  19       1949.37       2046.59        62.77 o
  -2   1  19        793.51        793.71        53.14 o
   0   1  19        148.79         75.29        35.31 o
  -7   2  19        730.03        752.00        33.83 o
  -5   2  19          7.71         -1.85        17.16 o
  -3   2  19       1292.22       1355.02        45.71 o
  -1   2  19        175.88        200.58        25.17 o
  -7  -1  20         70.24         82.71        24.99 o
  -5  -1  20        568.40        596.00        38.83 o
  -3  -1  20        262.30        309.17        27.69 o
  -8   0  20         39.44         38.89        21.26 o
  -6   0  20         52.20          7.10        19.08 o
  -4   0  20       1600.21       1699.67        93.58 o
  -2   0  20        139.23        158.45        27.77 o
  -7   1  20         69.47         60.57        21.24 o
  -5   1  20        570.89        669.19        38.63 o
  -3   1  20        268.83        275.81        30.59 o
                                                
